# Supplementary material for: Dual RNA-Seq reveals transcriptionally active microbes (TAMs) dynamics in the serum of dengue patients associated with disease severity
Source: Front Microbiol. 2023 Nov 30;14:1307859. doi: 10.3389/fmicb.2023.1307859 (PMC10723774; doi:10.3389/fmicb.2023.1307859)
Supplement: SUPPLEMENTARY TABLE S2 — Taxonomic communities at the level of phylum and genus, identified through Bracken in HVR and LVR cohort. [file Table_1.xlsx]

## Sheet: Phylum
Supplementary Table S2: Taxonomic communities at the level of phylum and genus, identified through Bracken in HVR and LVR cohort.
Taxanomic communities: Phylum (HVR)	Average value		Taxanomic communities: Phylum (LVR)	Average value
Proteobacteria	36.8029		Proteobacteria	37.0516
Firmicutes	15.7478		Firmicutes	16.3108
Actinobacteria	12.5834		Actinobacteria	13.7862
Bacteroidetes	7.05277		Bacteroidetes	7.11162
Tenericutes	4.8257		Tenericutes	4.45154
Cyanobacteria	3.20471		Cyanobacteria	3.0579
Euryarchaeota	3.19226		Euryarchaeota	2.86897
NA	2.4669		NA	2.33495
Peploviricota	1.86127		Peploviricota	1.63324
Nucleocytoviricota	1.59831		Nucleocytoviricota	1.48164
Spirochaetes	1.5219		Spirochaetes	1.45385
Kitrinoviricota	1.19664		Kitrinoviricota	0.748103
Pisuviricota	1.17238		Pisuviricota	1.08758
Fusobacteria	1.06243		Fusobacteria	1.04955
Uroviricota	0.871175		Uroviricota	0.883808
Negarnaviricota	0.807029		Negarnaviricota	0.701588
Thermotogae	0.426695		Thermotogae	0.39937
Deinococcus-Thermus	0.416848		Deinococcus-Thermus	0.567333
Crenarchaeota	0.361544		Crenarchaeota	0.308665
Chlamydiae	0.350952		Chlamydiae	0.332848
Planctomycetes	0.289294		Planctomycetes	0.261375
Cossaviricota	0.17856		Cossaviricota	0.156732
Thaumarchaeota	0.175691		Thaumarchaeota	0.200303
Duplornaviricota	0.172911		Duplornaviricota	0.169921
Verrucomicrobia	0.162917		Verrucomicrobia	0.153596
Acidobacteria	0.147198		Acidobacteria	0.153467
Chloroflexi	0.13922		Chloroflexi	0.14662
Artverviricota	0.138513		Artverviricota	0.131026
Preplasmiviricota	0.123515		Preplasmiviricota	0.0971118
Thermodesulfobacteria	0.117463		Thermodesulfobacteria	0.108701
Cressdnaviricota	0.115104		Cressdnaviricota	0.118197
Elusimicrobia	0.10053		Elusimicrobia	0.106946
Deferribacteres	0.0825917		Deferribacteres	0.0696075
Chlorobi	0.0808838		Chlorobi	0.0614053
Aquificae	0.0780317		Aquificae	0.0861403
Candidatus Gracilibacteria	0.0655607		Candidatus Gracilibacteria	0.0631158
Synergistetes	0.0520955		Synergistetes	0.0499237
Gemmatimonadetes	0.0452302		Gemmatimonadetes	0.0487992
Nitrospirae	0.0443786		Nitrospirae	0.035434
Armatimonadetes	0.0245092		Armatimonadetes	0.0334887
Lentisphaerae	0.0239222		Lentisphaerae	0.0179906
Candidatus Saccharibacteria	0.0230388		Candidatus Saccharibacteria	0.0264789
Ignavibacteriae	0.0212774		Ignavibacteriae	0.0234808
Dictyoglomi	0.0151686		Dictyoglomi	0.0139332
Calditrichaeota	0.0147103		Calditrichaeota	0.0126911
Candidatus Cloacimonetes	0.00833992		Candidatus Cloacimonetes	0.0043565
Fibrobacteres	0.00757458		Fibrobacteres	0.00919833
Kiritimatiellaeota	0.00735775		Kiritimatiellaeota	0.00253825
Chrysiogenetes	0.00581792		Chrysiogenetes	0.00053375
Caldiserica	0.00547617		Caldiserica	0.00565125
Balneolaeota	0.00365325		Balneolaeota	0.00229283
Coprothermobacterota	0.00271575		Coprothermobacterota	0.00279533
Candidatus Micrarchaeota	0.00205142		Candidatus Micrarchaeota	0.0012495
Candidatus Korarchaeota	0.00105258		Candidatus Korarchaeota	0.000965333
Lenarviricota	0		Lenarviricota	0.00229017
Dividoviricota	0		Dividoviricota	0.000563667

## Sheet: Genus
Taxanomic communities: Genus (HVR)	Average value		Taxanomic communities: Genus (LVR)	Average value
NA	4.30899		NA	4.16154
Streptomyces	3.05535		Streptomyces	2.9664
Mycoplasma	2.4788		Mycoplasma	2.31734
Pseudomonas	2.21521		Pseudomonas	2.40919
Bacillus	2.13189		Bacillus	2.15451
Staphylococcus	1.8351		Staphylococcus	2.15494
Clostridium	1.61311		Clostridium	1.5222
Acinetobacter	1.59092		Acinetobacter	1.81189
Spiroplasma	1.58695		Spiroplasma	1.461
Streptococcus	1.40008		Streptococcus	1.61153
Corynebacterium	1.39126		Corynebacterium	1.81613
Burkholderia	1.07783		Burkholderia	1.00291
Campylobacter	1.02584		Campylobacter	0.929799
Lactobacillus	0.953454		Lactobacillus	1.0262
Mycobacterium	0.834873		Mycobacterium	0.824042
Flavobacterium	0.725125		Flavobacterium	0.692703
Paenibacillus	0.717616		Paenibacillus	0.676469
Vibrio	0.712958		Vibrio	0.651184
Bradyrhizobium	0.67418		Bradyrhizobium	0.644905
Fusobacterium	0.58219		Fusobacterium	0.571602
Flavivirus	0.579007		Flavivirus	0.149866
Aeromonas	0.575127		Aeromonas	0.674654
Blattabacterium	0.562924		Blattabacterium	0.55987
Neisseria	0.544539		Neisseria	0.618704
Yersinia	0.515359		Yersinia	0.514567
Methanosarcina	0.50802		Methanosarcina	0.460816
Methanobrevibacter	0.505083		Methanobrevibacter	0.487482
Nostoc	0.488998		Nostoc	0.461009
Borrelia	0.461239		Borrelia	0.430235
Pandoravirus	0.458181		Pandoravirus	0.463656
Sphingomonas	0.456931		Sphingomonas	0.525913
Helicobacter	0.441561		Helicobacter	0.392647
Klebsiella	0.437803		Klebsiella	0.454739
Halomonas	0.431959		Halomonas	0.445332
Bartonella	0.428273		Bartonella	0.405617
Methylobacterium	0.425628		Methylobacterium	0.42226
Chryseobacterium	0.416929		Chryseobacterium	0.458861
Rhizobium	0.40893		Rhizobium	0.464801
Micromonospora	0.400853		Micromonospora	0.384129
Paracoccus	0.386408		Paracoccus	0.428419
Arcobacter	0.382247		Arcobacter	0.372874
Alphabaculovirus	0.379244		Alphabaculovirus	0.327658
Thermoanaerobacter	0.379144		Thermoanaerobacter	0.360753
Xanthomonas	0.376537		Xanthomonas	0.372954
Capnocytophaga	0.375117		Capnocytophaga	0.347736
Bacteroides	0.366579		Bacteroides	0.380526
Cupriavidus	0.364487		Cupriavidus	0.336747
Escherichia	0.363715		Escherichia	0.36699
Plantactinospora	0.36282		Plantactinospora	0.381239
Shewanella	0.362153		Shewanella	0.340084
Sinorhizobium	0.357326		Sinorhizobium	0.339678
Legionella	0.34651		Legionella	0.349559
Enterobacter	0.341681		Enterobacter	0.397041
Brachyspira	0.339795		Brachyspira	0.324759
Enterococcus	0.334546		Enterococcus	0.340256
Providencia	0.328959		Providencia	0.350833
Cyprinivirus	0.327255		Cyprinivirus	0.279159
Kocuria	0.326541		Kocuria	0.399204
Simplexvirus	0.318302		Simplexvirus	0.278849
Calothrix	0.317617		Calothrix	0.31758
Ralstonia	0.314713		Ralstonia	0.328304
Betapartitivirus	0.313231		Betapartitivirus	0.316092
Prevotella	0.3119		Prevotella	0.3556
Citrobacter	0.306397		Citrobacter	0.296917
Microbacterium	0.304302		Microbacterium	0.366481
Serratia	0.303644		Serratia	0.298651
Polaribacter	0.301613		Polaribacter	0.28471
Methanococcus	0.299873		Methanococcus	0.277346
Cutibacterium	0.299212		Cutibacterium	0.368181
Orthobunyavirus	0.293599		Orthobunyavirus	0.259448
Roseolovirus	0.293021		Roseolovirus	0.24877
Candidatus Pelagibacter	0.29206		Candidatus Pelagibacter	0.264694
Salmonella	0.291483		Salmonella	0.304798
Candidatus Phytoplasma	0.284581		Candidatus Phytoplasma	0.263981
Methanobacterium	0.277405		Methanobacterium	0.249989
Candidatus Portiera	0.269685		Candidatus Portiera	0.281403
Pseudoalteromonas	0.269657		Pseudoalteromonas	0.265223
Leptotrichia	0.261437		Leptotrichia	0.269587
Deinococcus	0.256914		Deinococcus	0.406256
Haemophilus	0.252363		Haemophilus	0.302066
Caldicellulosiruptor	0.246096		Caldicellulosiruptor	0.235319
Sphingobium	0.243551		Sphingobium	0.251114
Bordetella	0.241927		Bordetella	0.242814
Treponema	0.238574		Treponema	0.239573
Pantoea	0.237625		Pantoea	0.277684
Ichnovirus	0.237034		Ichnovirus	0.232757
Acidovorax	0.231421		Acidovorax	0.182295
Moraxella	0.230443		Moraxella	0.215597
Ehrlichia	0.230394		Ehrlichia	0.221904
Geobacillus	0.226087		Geobacillus	0.221766
Pasteurella	0.220498		Pasteurella	0.222598
Chlamydia	0.22021		Chlamydia	0.206175
Psychrobacter	0.2166		Psychrobacter	0.202147
Borreliella	0.210961		Borreliella	0.209108
Brevundimonas	0.207323		Brevundimonas	0.295195
Leptospira	0.206724		Leptospira	0.189864
Arthrobacter	0.204903		Arthrobacter	0.213055
Orthotospovirus	0.203535		Orthotospovirus	0.169106
Candidatus Blochmannia	0.202734		Candidatus Blochmannia	0.183996
Mycolicibacterium	0.200586		Mycolicibacterium	0.20502
Paraburkholderia	0.195589		Paraburkholderia	0.17867
Colwellia	0.191975		Colwellia	0.165467
Stenotrophomonas	0.191771		Stenotrophomonas	0.230842
Rhodococcus	0.191464		Rhodococcus	0.218279
Methanocaldococcus	0.191005		Methanocaldococcus	0.172765
Rickettsia	0.188647		Rickettsia	0.176132
Agrobacterium	0.188637		Agrobacterium	0.203112
Buchnera	0.18763		Buchnera	0.193623
Lysobacter	0.187001		Lysobacter	0.211339
Liberibacter	0.180567		Liberibacter	0.170844
Brachybacterium	0.176858		Brachybacterium	0.251725
Pedobacter	0.17504		Pedobacter	0.176692
Marinitoga	0.172253		Marinitoga	0.170694
Varicellovirus	0.171878		Varicellovirus	0.139176
Gemella	0.16861		Gemella	0.192168
Mannheimia	0.165624		Mannheimia	0.14507
Mesoplasma	0.165365		Mesoplasma	0.14055
Alphapartitivirus	0.16313		Alphapartitivirus	0.141603
Rhodobacter	0.161744		Rhodobacter	0.159946
Betaentomopoxvirus	0.161622		Betaentomopoxvirus	0.139402
Candidatus Sulcia	0.161324		Candidatus Sulcia	0.165876
Chlorovirus	0.161208		Chlorovirus	0.148282
Mesorhizobium	0.160227		Mesorhizobium	0.151327
Plesiomonas	0.157731		Plesiomonas	0.16626
Massilia	0.15653		Massilia	0.153504
Lysinibacillus	0.156107		Lysinibacillus	0.171848
Betabaculovirus	0.155758		Betabaculovirus	0.140668
Planococcus	0.155516		Planococcus	0.141531
Acetobacter	0.15545		Acetobacter	0.165911
Nitrosomonas	0.155391		Nitrosomonas	0.15525
Thermococcus	0.151523		Thermococcus	0.1281
Bifidobacterium	0.149685		Bifidobacterium	0.21508
Francisella	0.149653		Francisella	0.159276
Coccolithovirus	0.149097		Coccolithovirus	0.154709
Hepacivirus	0.148844		Hepacivirus	0.140353
Desulfovibrio	0.146103		Desulfovibrio	0.132192
Proboscivirus	0.145057		Proboscivirus	0.130971
Candidatus Purcelliella	0.145029		Candidatus Purcelliella	0.146816
Anabaena	0.143004		Anabaena	0.136214
Ornithobacterium	0.142819		Ornithobacterium	0.151659
Elizabethkingia	0.142192		Elizabethkingia	0.130076
Spirosoma	0.142125		Spirosoma	0.148943
Collimonas	0.141708		Collimonas	0.127478
Photobacterium	0.140212		Photobacterium	0.15116
Celeribacter	0.13936		Celeribacter	0.151766
Lactococcus	0.137815		Lactococcus	0.180857
Sapelovirus	0.137793		Sapelovirus	0.141937
Tumebacillus	0.135973		Tumebacillus	0.133963
Bracovirus	0.135959		Bracovirus	0.128047
Aerococcus	0.135602		Aerococcus	0.152829
Wigglesworthia	0.135091		Wigglesworthia	0.136037
Leuconostoc	0.133399		Leuconostoc	0.145925
Lawsonia	0.132861		Lawsonia	0.135527
Mageeibacillus	0.131784		Mageeibacillus	0.13799
Sphingobacterium	0.131683		Sphingobacterium	0.158538
Muromegalovirus	0.131577		Muromegalovirus	0.130044
Micrococcus	0.131562		Micrococcus	0.164644
Aurantimicrobium	0.131302		Aurantimicrobium	0.109183
Methanosphaera	0.130466		Methanosphaera	0.113676
Actinomyces	0.129701		Actinomyces	0.176643
Candidatus Nasuia	0.129494		Candidatus Nasuia	0.129749
Candidatus Carsonella	0.128629		Candidatus Carsonella	0.12701
Nocardioides	0.128615		Nocardioides	0.192039
Clostridioides	0.128557		Clostridioides	0.12343
Exiguobacterium	0.128546		Exiguobacterium	0.106008
Entomoplasma	0.12805		Entomoplasma	0.0977923
Tessaracoccus	0.125773		Tessaracoccus	0.174686
Achromobacter	0.125645		Achromobacter	0.134528
Moorea	0.124272		Moorea	0.126173
Alcaligenes	0.123195		Alcaligenes	0.128433
Listeria	0.122059		Listeria	0.120044
Amycolatopsis	0.118257		Amycolatopsis	0.1132
Alphavirus	0.118242		Alphavirus	0.116581
Azospirillum	0.118169		Azospirillum	0.100036
Aggregatibacter	0.116873		Aggregatibacter	0.138386
Hymenobacter	0.116425		Hymenobacter	0.159781
Molluscipoxvirus	0.115123		Molluscipoxvirus	0.107841
Pseudoxanthomonas	0.114086		Pseudoxanthomonas	0.13379
Oscillatoria	0.112972		Oscillatoria	0.104542
Rothia	0.111599		Rothia	0.139529
Alphanudivirus	0.111421		Alphanudivirus	0.0938362
Brucella	0.111324		Brucella	0.121165
Alteromonas	0.110787		Alteromonas	0.0950196
Ureaplasma	0.110645		Ureaplasma	0.105874
Tenacibaculum	0.110252		Tenacibaculum	0.0796731
Comamonas	0.110174		Comamonas	0.134692
Gordonia	0.109769		Gordonia	0.0869243
Microlunatus	0.109235		Microlunatus	0.116362
Dickeya	0.10906		Dickeya	0.0870038
Glaesserella	0.107327		Glaesserella	0.100889
Croceicoccus	0.107172		Croceicoccus	0.113897
Aminobacter	0.106694		Aminobacter	0.105791
Xenorhabdus	0.106566		Xenorhabdus	0.0980593
Magnetospirillum	0.106513		Magnetospirillum	0.0951157
Thermus	0.105923		Thermus	0.0941728
Solibacillus	0.10405		Solibacillus	0.107985
Microcystis	0.103736		Microcystis	0.0914963
Pectobacterium	0.103358		Pectobacterium	0.100731
Methylorubrum	0.103165		Methylorubrum	0.0899231
Methylovulum	0.103123		Methylovulum	0.09291
Carnobacterium	0.103061		Carnobacterium	0.0845274
Frankia	0.102145		Frankia	0.0891868
Aquimarina	0.10202		Aquimarina	0.0860229
Hungateiclostridium	0.101046		Hungateiclostridium	0.097801
Cellulophaga	0.100769		Cellulophaga	0.0871525
Sphingopyxis	0.100534		Sphingopyxis	0.110614
Kyrpidia	0.10028		Kyrpidia	0.102201
Leptolyngbya	0.0988698		Leptolyngbya	0.0995592
Psychromonas	0.0969899		Psychromonas	0.0880885
Anaerococcus	0.0964693		Anaerococcus	0.109531
Orthopoxvirus	0.0961982		Orthopoxvirus	0.0994449
Methanothermococcus	0.0954071		Methanothermococcus	0.0876212
Rippkaea	0.0951068		Rippkaea	0.100394
Natrinema	0.0948512		Natrinema	0.0943256
Lacinutrix	0.0946262		Lacinutrix	0.0886734
Photorhabdus	0.0945485		Photorhabdus	0.0760509
Methylosinus	0.0935162		Methylosinus	0.0877427
Erythrobacter	0.0931192		Erythrobacter	0.0907264
Synechococcus	0.0929616		Synechococcus	0.109186
Cytomegalovirus	0.0928828		Cytomegalovirus	0.0801568
Arsenophonus	0.0923756		Arsenophonus	0.0904693
Variovorax	0.0921021		Variovorax	0.0764548
Scytonema	0.0915566		Scytonema	0.110185
Sorangium	0.0913178		Sorangium	0.0916783
Macrococcus	0.0907145		Macrococcus	0.0858492
Janthinobacterium	0.0904143		Janthinobacterium	0.102455
Fervidobacterium	0.0898683		Fervidobacterium	0.0758298
Myroides	0.0882072		Myroides	0.0928719
Thermosipho	0.0880204		Thermosipho	0.0839592
Nocardia	0.0879283		Nocardia	0.0875163
Thermodesulfobacterium	0.0879033		Thermodesulfobacterium	0.0831193
Actinoplanes	0.0878506		Actinoplanes	0.0733956
Prochlorococcus	0.0875133		Prochlorococcus	0.0820373
Mycobacteroides	0.0875072		Mycobacteroides	0.0979082
Dietzia	0.0863821		Dietzia	0.114109
Sneathia	0.0860437		Sneathia	0.0814581
Candidatus Kinetoplastibacterium	0.0858784		Candidatus Kinetoplastibacterium	0.0761592
Candidatus Nitrosocaldus	0.085482		Candidatus Nitrosocaldus	0.0854187
Delftia	0.0852467		Delftia	0.0788907
Histophilus	0.0846855		Histophilus	0.0874538
Circovirus	0.0844314		Circovirus	0.0827961
Dokdonia	0.0843941		Dokdonia	0.064168
Pediococcus	0.0843706		Pediococcus	0.0747962
Pyrococcus	0.0833707		Pyrococcus	0.0692774
Tobamovirus	0.0832388		Tobamovirus	0.087236
Anaeromyxobacter	0.0830984		Anaeromyxobacter	0.0847412
Methylocystis	0.0823631		Methylocystis	0.0828126
Alkalihalobacillus	0.0816831		Alkalihalobacillus	0.0779496
Thermoanaerobacterium	0.0814476		Thermoanaerobacterium	0.0723182
Acidiphilium	0.0813167		Acidiphilium	0.0839146
Leclercia	0.0812512		Leclercia	0.0858994
Erwinia	0.0811767		Erwinia	0.0559535
Piscirickettsia	0.081034		Piscirickettsia	0.0830809
Mucilaginibacter	0.081028		Mucilaginibacter	0.0689605
Candidatus Hamiltonella	0.0808617		Candidatus Hamiltonella	0.0777153
Thermofilum	0.0806159		Thermofilum	0.0854819
Proteus	0.0799143		Proteus	0.0739281
Faecalibacterium	0.0798033		Faecalibacterium	0.0821881
Simonsiella	0.0796527		Simonsiella	0.0753064
Actinobacillus	0.078632		Actinobacillus	0.0818419
Blautia	0.078218		Blautia	0.0747546
Saccharomonospora	0.0780097		Saccharomonospora	0.0792796
Kitasatospora	0.0776196		Kitasatospora	0.0774428
Winogradskyella	0.0774713		Winogradskyella	0.0598612
Capripoxvirus	0.0769286		Capripoxvirus	0.0619781
Pannonibacter	0.0762309		Pannonibacter	0.0883058
Parachlamydia	0.0758436		Parachlamydia	0.0788407
Actinoalloteichus	0.0757788		Actinoalloteichus	0.0787587
Finegoldia	0.075218		Finegoldia	0.0873026
Thauera	0.0750504		Thauera	0.0851257
Acidianus	0.0749921		Acidianus	0.0603632
Cellulomonas	0.0747915		Cellulomonas	0.086153
Tymovirus	0.0747415		Tymovirus	0.0705262
Cucumovirus	0.0743444		Cucumovirus	0.0684171
Halostagnicola	0.074231		Halostagnicola	0.0739217
Sulfurospirillum	0.0740574		Sulfurospirillum	0.0556202
Weissella	0.0737192		Weissella	0.109357
Phenylobacterium	0.0736342		Phenylobacterium	0.0926432
Olsenella	0.073101		Olsenella	0.0664378
Xylella	0.0730481		Xylella	0.0770709
Whispovirus	0.0730398		Whispovirus	0.0718928
Phycisphaera	0.0720858		Phycisphaera	0.0689456
Formosa	0.0715993		Formosa	0.068998
Candidatus Tachikawaea	0.0715477		Candidatus Tachikawaea	0.0656162
Cylindrospermum	0.0714816		Cylindrospermum	0.0725926
Porphyromonas	0.0712701		Porphyromonas	0.0927982
Methanococcoides	0.0711237		Methanococcoides	0.0646217
Sporosarcina	0.0709687		Sporosarcina	0.063092
Herbaspirillum	0.0709461		Herbaspirillum	0.0718593
Novosphingobium	0.0709112		Novosphingobium	0.0949205
Emaravirus	0.0706793		Emaravirus	0.0688788
Propionibacterium	0.0704284		Propionibacterium	0.0942286
Acidithiobacillus	0.0702848		Acidithiobacillus	0.0729244
Verminephrobacter	0.0698212		Verminephrobacter	0.059856
Bradymonas	0.0693643		Bradymonas	0.0638667
Desulfobacter	0.0693605		Desulfobacter	0.0497354
Halanaerobium	0.0691492		Halanaerobium	0.0581702
Methyloceanibacter	0.0690804		Methyloceanibacter	0.063696
Altererythrobacter	0.0688637		Altererythrobacter	0.0683081
Pseudonocardia	0.0679036		Pseudonocardia	0.0725443
Pandoraea	0.0675118		Pandoraea	0.0506108
Vagococcus	0.0662766		Vagococcus	0.0673148
Moritella	0.0661729		Moritella	0.0567682
Candidatus Fonsibacter	0.0661589		Candidatus Fonsibacter	0.0630986
Orientia	0.0660224		Orientia	0.0616257
Methanotorris	0.065834		Methanotorris	0.0544578
Caulobacter	0.0657962		Caulobacter	0.0566758
Jeotgalibaca	0.0656985		Jeotgalibaca	0.052784
Roseomonas	0.0656744		Roseomonas	0.0793439
Geminocystis	0.0654768		Geminocystis	0.0573847
Trichormus	0.0652942		Trichormus	0.0555662
Paeniclostridium	0.0651232		Paeniclostridium	0.0577512
Ornithinimicrobium	0.0649356		Ornithinimicrobium	0.0754291
Zindervirus	0.0648565		Zindervirus	0.0758994
Betasatellite	0.0646587		Betasatellite	0.0603657
Alphapapillomavirus	0.0639294		Alphapapillomavirus	0.0376716
Trichodesmium	0.0634799		Trichodesmium	0.0599397
Methanothrix	0.0634312		Methanothrix	0.0474952
Anoxybacillus	0.0631605		Anoxybacillus	0.0519507
Marinobacter	0.0619128		Marinobacter	0.048422
Invictavirus	0.0613719		Invictavirus	0.0436714
Rufibacter	0.0612842		Rufibacter	0.0701723
Saccharospirillum	0.0612342		Saccharospirillum	0.0719704
Nocardiopsis	0.0610458		Nocardiopsis	0.0641412
Parvimonas	0.0609048		Parvimonas	0.0579928
Mimivirus	0.0608959		Mimivirus	0.0532567
Anaerostipes	0.0605837		Anaerostipes	0.0578847
Riemerella	0.0605385		Riemerella	0.0687535
Azotobacter	0.0604872		Azotobacter	0.0649128
Melittangium	0.0597417		Melittangium	0.0615762
Chamaesiphon	0.0595824		Chamaesiphon	0.0496547
Zymomonas	0.0593143		Zymomonas	0.0610618
Komagataeibacter	0.059132		Komagataeibacter	0.0398092
Ascovirus	0.0586428		Ascovirus	0.0490704
Candidatus Profftella	0.0581998		Candidatus Profftella	0.0464595
Actinopolymorpha	0.0577926		Actinopolymorpha	0.0668787
Veillonella	0.0576555		Veillonella	0.0863493
Syntrophothermus	0.05744		Syntrophothermus	0.0571443
Acidihalobacter	0.0573858		Acidihalobacter	0.0522465
Geobacter	0.0573471		Geobacter	0.0558442
Sulfitobacter	0.0571089		Sulfitobacter	0.0585659
Hydrogenophilus	0.0570763		Hydrogenophilus	0.0522977
Desulfotomaculum	0.0561484		Desulfotomaculum	0.0667925
Lawsonella	0.0561151		Lawsonella	0.0642331
Mardivirus	0.0560527		Mardivirus	0.0519442
Cyanobium	0.0558288		Cyanobium	0.0529908
Oblitimonas	0.0555031		Oblitimonas	0.056898
Odoribacter	0.054926		Odoribacter	0.0797912
Libanicoccus	0.0546097		Libanicoccus	0.0428992
Nonlabens	0.0544507		Nonlabens	0.0432378
Chroococcidiopsis	0.0544394		Chroococcidiopsis	0.0725639
Marinomonas	0.0544255		Marinomonas	0.0635863
Blastococcus	0.0542787		Blastococcus	0.0670667
Agarilytica	0.0538035		Agarilytica	0.0422232
Stanieria	0.0536623		Stanieria	0.0458005
Myxococcus	0.0534754		Myxococcus	0.0443303
Methylacidiphilum	0.0534001		Methylacidiphilum	0.0392231
Olleya	0.0529977		Olleya	0.0505757
Microchaete	0.0526546		Microchaete	0.0333055
Sebaldella	0.0523879		Sebaldella	0.0468986
Prymnesiovirus	0.0515351		Prymnesiovirus	0.0489314
Raphidovirus	0.0515017		Raphidovirus	0.0481902
Rhodobaca	0.0514804		Rhodobaca	0.0486783
Fischerella	0.0513927		Fischerella	0.0541469
Melaminivora	0.0512508		Melaminivora	0.0599504
Crinalium	0.051147		Crinalium	0.0398312
Kibdelosporangium	0.0509167		Kibdelosporangium	0.0455075
Porphyrobacter	0.0508055		Porphyrobacter	0.0433275
Phaeobacter	0.0506197		Phaeobacter	0.0407418
Cronobacter	0.0505104		Cronobacter	0.0556326
Bosea	0.0504877		Bosea	0.0376919
Paraphotobacterium	0.0504792		Paraphotobacterium	0.0482127
Gloeothece	0.0504272		Gloeothece	0.0394863
Okubovirus	0.050408		Okubovirus	0.045308
Janibacter	0.0503559		Janibacter	0.068483
Devosia	0.0503182		Devosia	0.0560734
Brevibacillus	0.0496228		Brevibacillus	0.0579863
Candidatus Azobacteroides	0.049535		Candidatus Azobacteroides	0.0421282
Natrialba	0.0493283		Natrialba	0.0313307
Auraticoccus	0.0490154		Auraticoccus	0.0506904
Granulosicoccus	0.0490071		Granulosicoccus	0.0531707
Trueperella	0.048917		Trueperella	0.068707
Deltabaculovirus	0.0488942		Deltabaculovirus	0.0502094
Oceanobacillus	0.0487267		Oceanobacillus	0.0553664
Friedmanniella	0.0486936		Friedmanniella	0.0565264
Gordonibacter	0.048516		Gordonibacter	0.033593
Austwickia	0.0483954		Austwickia	0.0342483
Zobellia	0.0483868		Zobellia	0.0444859
Virgibacillus	0.0483817		Virgibacillus	0.0467557
Halomicrobium	0.0483539		Halomicrobium	0.0316989
Vogesella	0.0481148		Vogesella	0.0558996
Brevibacterium	0.0480627		Brevibacterium	0.0705881
Cytobacillus	0.0477358		Cytobacillus	0.0417181
Salicibibacter	0.0477003		Salicibibacter	0.0414551
Chondrocystis	0.0476905		Chondrocystis	0.0399183
Cheoctovirus	0.0475418		Cheoctovirus	0.0155781
Sulfurovum	0.0472602		Sulfurovum	0.0421042
Cafeteriavirus	0.0469479		Cafeteriavirus	0.0395738
Cellvibrio	0.046888		Cellvibrio	0.0797836
Arthrospira	0.04682		Arthrospira	0.0298103
Paraliobacillus	0.046717		Paraliobacillus	0.0430618
Rivularia	0.0467022		Rivularia	0.0489823
Upsilonpapillomavirus	0.0464898		Upsilonpapillomavirus	0.0502961
Shinella	0.0464327		Shinella	0.0375988
Percavirus	0.0463419		Percavirus	0.0291528
Haliscomenobacter	0.0462349		Haliscomenobacter	0.0578283
Ottowia	0.0460906		Ottowia	0.042035
Candidatus Walczuchella	0.0460668		Candidatus Walczuchella	0.0424495
Kytococcus	0.0457281		Kytococcus	0.0608208
Belliella	0.0457123		Belliella	0.0402451
Gardnerella	0.0455713		Gardnerella	0.0509738
Haliangium	0.0455542		Haliangium	0.0463668
Microbulbifer	0.0455274		Microbulbifer	0.0390121
Thioclava	0.0454732		Thioclava	0.0577703
Eubacterium	0.0452133		Eubacterium	0.0453348
Rhadinovirus	0.0450902		Rhadinovirus	0.0329022
Ochrobactrum	0.04501		Ochrobactrum	0.0338486
Carboxydothermus	0.0450062		Carboxydothermus	0.0528653
Alkaliphilus	0.0450035		Alkaliphilus	0.0516763
Siansivirga	0.0448959		Siansivirga	0.0443843
Moineauvirus	0.0447989		Moineauvirus	0.0722398
Paraglaciecola	0.0447632		Paraglaciecola	0.0308009
Maribacter	0.0446247		Maribacter	0.0463976
Syntrophobacter	0.0443806		Syntrophobacter	0.047328
Candidatus Evansia	0.0441997		Candidatus Evansia	0.0398964
Draconibacterium	0.0441013		Draconibacterium	0.062308
Ketogulonicigenium	0.0440238		Ketogulonicigenium	0.0429663
Edwardsiella	0.0438892		Edwardsiella	0.0621716
Streptobacillus	0.0436423		Streptobacillus	0.0496741
Candidatus Protochlamydia	0.0435297		Candidatus Protochlamydia	0.0345919
Aliivibrio	0.0434811		Aliivibrio	0.0308353
Luteimonas	0.043181		Luteimonas	0.0316225
Lachnoclostridium	0.0430607		Lachnoclostridium	0.0457288
Chlorobium	0.0429742		Chlorobium	0.0396195
Butyrivibrio	0.0424428		Butyrivibrio	0.0267418
Aeromicrobium	0.0423453		Aeromicrobium	0.0729806
Desulfosporosinus	0.0423041		Desulfosporosinus	0.0338883
Megamonas	0.0422695		Megamonas	0.0457141
Micavibrio	0.0420641		Micavibrio	0.05172
Pyrolobus	0.0416337		Pyrolobus	0.03703
Gemmata	0.0415608		Gemmata	0.0254425
Serinicoccus	0.0412747		Serinicoccus	0.0591164
Methylomicrobium	0.0409196		Methylomicrobium	0.0346622
Halobiforma	0.0408854		Halobiforma	0.0337052
Megasphaera	0.0407547		Megasphaera	0.0571236
Posavirus	0.0406194		Posavirus	0.0370957
Wolbachia	0.0405694		Wolbachia	0.0213107
Lacrimispora	0.0404955		Lacrimispora	0.0271488
Cyanobacterium	0.0404858		Cyanobacterium	0.042475
Luteitalea	0.0404265		Luteitalea	0.0338618
Anaplasma	0.040276		Anaplasma	0.0392512
Thiomonas	0.0402433		Thiomonas	0.0315583
Ramlibacter	0.0401588		Ramlibacter	0.039766
Bernardetia	0.0400945		Bernardetia	0.0358917
Auricoccus	0.0400541		Auricoccus	0.0645786
Phycicoccus	0.0400373		Phycicoccus	0.0489183
Archangium	0.0398691		Archangium	0.0426292
Sphaerochaeta	0.0397647		Sphaerochaeta	0.0362815
Cyclobacterium	0.0397572		Cyclobacterium	0.0361104
Hydrogenophaga	0.0396374		Hydrogenophaga	0.0382187
Acholeplasma	0.0395019		Acholeplasma	0.0405595
Pahexavirus	0.0392803		Pahexavirus	0.0485575
Parageobacillus	0.03833		Parageobacillus	0.0440682
Arsenicicoccus	0.0382685		Arsenicicoccus	0.0306431
Bymovirus	0.0381741		Bymovirus	0.0285526
Defluviimonas	0.0380047		Defluviimonas	0.0349672
Desulfofarcimen	0.0378382		Desulfofarcimen	0.0280234
Chitinophaga	0.0377708		Chitinophaga	0.0308448
Pimelobacter	0.0372449		Pimelobacter	0.0361414
Alcanivorax	0.0370817		Alcanivorax	0.0415553
Dolichospermum	0.0369917		Dolichospermum	0.0335525
Ilyobacter	0.0367267		Ilyobacter	0.03033
Ensifer	0.0365822		Ensifer	0.0409882
Pontibacter	0.036554		Pontibacter	0.0319052
Leifsonia	0.0360343		Leifsonia	0.0380206
Thalassotalea	0.0359479		Thalassotalea	0.0264592
Raoultella	0.0357267		Raoultella	0.0352587
Fastidiosipila	0.0354238		Fastidiosipila	0.0238923
Bromovirus	0.0352823		Bromovirus	0.0335278
Sulfurimonas	0.0350553		Sulfurimonas	0.0300357
Gramella	0.0349295		Gramella	0.0250632
Runella	0.0347542		Runella	0.0392211
Glutamicibacter	0.0347346		Glutamicibacter	0.0217654
Azoarcus	0.0345698		Azoarcus	0.0374688
Nitrososphaera	0.0345695		Nitrososphaera	0.0397785
Ezakiella	0.0343645		Ezakiella	0.0466651
Neorhizobium	0.0343038		Neorhizobium	0.0377728
Methylotenera	0.0342703		Methylotenera	0.023596
Algoriphagus	0.034039		Algoriphagus	0.0183406
Pseudarthrobacter	0.0339072		Pseudarthrobacter	0.0490657
Kosakonia	0.0337876		Kosakonia	0.0363428
Candidatus Arthromitus	0.0337753		Candidatus Arthromitus	0.0184242
Agrococcus	0.0337227		Agrococcus	0.0184677
Rubrobacter	0.0334542		Rubrobacter	0.0499352
Desulfitobacterium	0.0334422		Desulfitobacterium	0.0399578
Sulfurihydrogenibium	0.0334083		Sulfurihydrogenibium	0.0411666
Aurivirus	0.0333618		Aurivirus	0.0333208
Acetoanaerobium	0.0332763		Acetoanaerobium	0.0280801
Pseudodesulfovibrio	0.0329609		Pseudodesulfovibrio	0.0347747
Chryseolinea	0.032831		Chryseolinea	0.0326181
Oligella	0.0325512		Oligella	0.0311935
Nodularia	0.0325048		Nodularia	0.0319317
Arachidicoccus	0.0324259		Arachidicoccus	0.0336284
Streptosporangium	0.0323849		Streptosporangium	0.0329858
Rhodoluna	0.0323286		Rhodoluna	0.0383003
Rhodopseudomonas	0.032259		Rhodopseudomonas	0.0289056
Candidatus Cardinium	0.0322509		Candidatus Cardinium	0.032426
Mariprofundus	0.0322137		Mariprofundus	0.0420697
Pragia	0.0320319		Pragia	0.0279246
Sagittula	0.031977		Sagittula	0.046484
Cellulosimicrobium	0.0319195		Cellulosimicrobium	0.0220286
Clavibacter	0.0318578		Clavibacter	0.0229383
Candidatus Nitrosotenuis	0.0317653		Candidatus Nitrosotenuis	0.0476587
Aviadenovirus	0.0316393		Aviadenovirus	0.0299845
Spiribacter	0.0312874		Spiribacter	0.0304699
Auritidibacter	0.0312684		Auritidibacter	0.0447222
Oscillibacter	0.0311522		Oscillibacter	0.0334178
Gilliamella	0.0310789		Gilliamella	0.023447
Desulfobulbus	0.0310347		Desulfobulbus	0.0254473
Ruminococcus	0.0310177		Ruminococcus	0.0229907
Candidatus Babela	0.0309983		Candidatus Babela	0.0339863
Sulfolobus	0.0308196		Sulfolobus	0.0168067
Candidatus Thioglobus	0.0307672		Candidatus Thioglobus	0.0265361
Phlebovirus	0.0306677		Phlebovirus	0.0200617
Rhodovulum	0.0303464		Rhodovulum	0.0283046
Deferribacter	0.0303211		Deferribacter	0.0237808
Desulfococcus	0.0302879		Desulfococcus	0.0247948
Thermodesulfobium	0.0300634		Thermodesulfobium	0.0256038
Seonamhaeicola	0.0298493		Seonamhaeicola	0.0232445
Niabella	0.0297992		Niabella	0.0370632
Anaerobutyricum	0.0293698		Anaerobutyricum	0.0368759
Candidatus Endolissoclinum	0.0292633		Candidatus Endolissoclinum	0.0342018
Polynucleobacter	0.0290739		Polynucleobacter	0.0297275
Schaalia	0.0289002		Schaalia	0.0544898
Geodermatophilus	0.0288613		Geodermatophilus	0.0423465
Jiangella	0.0288424		Jiangella	0.0265413
Desulfurella	0.0288284		Desulfurella	0.025883
Bdellovibrio	0.0287888		Bdellovibrio	0.0314879
Brevirhabdus	0.0287663		Brevirhabdus	0.0160052
Idiomarina	0.0286671		Idiomarina	0.0132632
Halarcobacter	0.0285961		Halarcobacter	0.0202648
Urechidicola	0.0285239		Urechidicola	0.0264375
Nautilia	0.0283951		Nautilia	0.0228747
Gluconobacter	0.0282878		Gluconobacter	0.0327329
Fictibacillus	0.0282682		Fictibacillus	0.0311925
Yangia	0.0281218		Yangia	0.036432
Turicibacter	0.0280651		Turicibacter	0.0275892
Aneurinibacillus	0.0279144		Aneurinibacillus	0.0253268
Flavisolibacter	0.0278572		Flavisolibacter	0.0366323
Gemmatimonas	0.0278556		Gemmatimonas	0.0350375
Monoglobus	0.0278405		Monoglobus	0.0193559
Sodalis	0.0277513		Sodalis	0.0231099
Cellulosilyticum	0.0275342		Cellulosilyticum	0.0247675
Microvirga	0.0274997		Microvirga	0.0173156
Gottschalkia	0.0274726		Gottschalkia	0.0211044
Halothermothrix	0.0273209		Halothermothrix	0.026813
Lacimicrobium	0.0273147		Lacimicrobium	0.0405214
Parabacteroides	0.0272978		Parabacteroides	0.026803
Melissococcus	0.0272596		Melissococcus	0.0303553
Marmoricola	0.0271258		Marmoricola	0.0267877
Pulveribacter	0.0271072		Pulveribacter	0.0164593
Zhihengliuella	0.0269955		Zhihengliuella	0.0197463
Morganella	0.026977		Morganella	0.0271562
Saccharolobus	0.026932		Saccharolobus	0.0295328
Dyella	0.0269183		Dyella	0.0266654
Algibacter	0.0268217		Algibacter	0.0214737
Kushneria	0.026802		Kushneria	0.0300556
Terriglobus	0.026788		Terriglobus	0.0169024
Planctomyces	0.0264464		Planctomyces	0.0245663
Archaeoglobus	0.0262877		Archaeoglobus	0.0125086
Chromobacterium	0.0262521		Chromobacterium	0.0246003
Coxiella	0.0262304		Coxiella	0.0198867
Acidisarcina	0.0261972		Acidisarcina	0.0239963
Tenuivirus	0.0261608		Tenuivirus	0.0299517
Mitsuaria	0.0260447		Mitsuaria	0.043007
Methanocella	0.0260128		Methanocella	0.0262727
Halotalea	0.0258071		Halotalea	0.0258087
Micropruina	0.0257879		Micropruina	0.0199787
Actinosynnema	0.0257826		Actinosynnema	0.0303136
Singulisphaera	0.0257479		Singulisphaera	0.0149866
Pluralibacter	0.0255952		Pluralibacter	0.0228061
Salinicoccus	0.0255445		Salinicoccus	0.0266288
Leminorella	0.0255037		Leminorella	0.0172608
Acetobacterium	0.0254986		Acetobacterium	0.02699
Verrucomicrobium	0.0254861		Verrucomicrobium	0.0223289
Congregibacter	0.0254786		Congregibacter	0.0270962
Thottimvirus	0.0254437		Thottimvirus	0.0166872
Calditerrivibrio	0.0254116		Calditerrivibrio	0.0225569
Rhodoferax	0.0253716		Rhodoferax	0.023839
Nitrospira	0.025345		Nitrospira	0.0291085
Weeksella	0.0252951		Weeksella	0.0228281
Humibacter	0.0252924		Humibacter	0.00494242
Methanothermus	0.0252522		Methanothermus	0.0246366
Cloacibacillus	0.0252376		Cloacibacillus	0.0299162
Limnospira	0.02523		Limnospira	0.0237614
Glaciecola	0.0251092		Glaciecola	0.0149698
Meiothermus	0.0250932		Meiothermus	0.0269203
Saccharopolyspora	0.0250254		Saccharopolyspora	0.0233323
Lelliottia	0.0248857		Lelliottia	0.0347944
Acidiferrobacter	0.0248473		Acidiferrobacter	0.0217883
Geitlerinema	0.0248417		Geitlerinema	0.0219367
Methanothermobacter	0.0248123		Methanothermobacter	0.0158061
Methylomonas	0.0247706		Methylomonas	0.0203007
Rhizorhabdus	0.0247207		Rhizorhabdus	0.0208544
Limnobaculum	0.0245962		Limnobaculum	0.0179067
Nitrospirillum	0.0244205		Nitrospirillum	0.011365
Kurthia	0.0243645		Kurthia	0.0229992
Methanoculleus	0.0241339		Methanoculleus	0.012366
Brenneria	0.0238918		Brenneria	0.017902
Leisingera	0.0238235		Leisingera	0.0215598
Batrachovirus	0.02376		Batrachovirus	0.0214255
Lymphocystivirus	0.0237252		Lymphocystivirus	0.0219718
Conexibacter	0.0237144		Conexibacter	0.0182473
Dermatophilus	0.0234211		Dermatophilus	0.0180885
Candidatus Methylopumilus	0.0234143		Candidatus Methylopumilus	0.0214077
Sphaerospermopsis	0.023376		Sphaerospermopsis	0.0175586
Kordia	0.0233648		Kordia	0.0215279
Vitreoscilla	0.0231224		Vitreoscilla	0.0168485
Pauljensenia	0.0231067		Pauljensenia	0.0336128
Acidipropionibacterium	0.0230967		Acidipropionibacterium	0.0288652
Oenococcus	0.0230828		Oenococcus	0.0135388
Petrotoga	0.022943		Petrotoga	0.0309977
Marivivens	0.0228987		Marivivens	0.0314252
Verrucosispora	0.0226927		Verrucosispora	0.0141821
Hafnia	0.0225682		Hafnia	0.0148852
Microcoleus	0.0225575		Microcoleus	0.022033
Persicobacter	0.022472		Persicobacter	0.0156337
Alistipes	0.022188		Alistipes	0.016564
Ruegeria	0.0220729		Ruegeria	0.0186886
Thioflavicoccus	0.0220683		Thioflavicoccus	0.0176698
Ahniella	0.0220217		Ahniella	0.011567
Gemmobacter	0.0220156		Gemmobacter	0.0258157
Pyrodictium	0.0219868		Pyrodictium	0.0102562
Mariniflexile	0.0219342		Mariniflexile	0.0208312
Bequatrovirus	0.0218358		Bequatrovirus	0.024911
Pelosinus	0.0217951		Pelosinus	0.0245186
Methanopyrus	0.021753		Methanopyrus	0.0244365
Thermodesulfatator	0.0216388		Thermodesulfatator	0.0190978
Peribacillus	0.0215567		Peribacillus	0.0265678
Labilibaculum	0.0214797		Labilibaculum	0.0169
Lentzea	0.0214519		Lentzea	0.0210007
Pseudorhodoplanes	0.0214104		Pseudorhodoplanes	0.0132912
Lutibacter	0.0213786		Lutibacter	0.0217609
Candidatus Symbiobacter	0.0213379		Candidatus Symbiobacter	0.0235723
Tannerella	0.0213198		Tannerella	0.0317543
Nakamurella	0.0213167		Nakamurella	0.0165109
Azospira	0.0213082		Azospira	0.0377058
Niastella	0.0212832		Niastella	0.0179325
Modestobacter	0.0211211		Modestobacter	0.0216848
Allofrancisella	0.021028		Allofrancisella	0.0116256
Kineococcus	0.0210048		Kineococcus	0.0265788
Dermabacter	0.0209181		Dermabacter	0.0325688
Rhodospirillum	0.0207836		Rhodospirillum	0.0241201
Candidatus Atelocyanobacterium	0.0207809		Candidatus Atelocyanobacterium	0.0164811
Selenomonas	0.0205399		Selenomonas	0.0304579
Agromyces	0.0205071		Agromyces	0.0189759
Sputnikvirus	0.0204231		Sputnikvirus	0.0121043
Candidatus Fukatsuia	0.0203975		Candidatus Fukatsuia	0.0174314
Deltaentomopoxvirus	0.0203886		Deltaentomopoxvirus	0.0197868
Hyphomonas	0.0203136		Hyphomonas	0.0238847
Chelatococcus	0.0202654		Chelatococcus	0.00801825
Candidatus Riesia	0.0202538		Candidatus Riesia	0.0178728
Candidatus Gullanella	0.0201862		Candidatus Gullanella	0.0213117
Aquiflexum	0.0201583		Aquiflexum	0.0162397
Desulfuromonas	0.0201447		Desulfuromonas	0.0103907
Potamipivirus	0.0201188		Potamipivirus	0.0139323
Saprospira	0.020117		Saprospira	0.0302133
Sandaracinus	0.0200131		Sandaracinus	0.0178073
Desulfobacula	0.0198921		Desulfobacula	0.0179681
Halobacillus	0.0198558		Halobacillus	0.0281179
Octadecabacter	0.0197863		Octadecabacter	0.0122103
Aureimonas	0.0197718		Aureimonas	0.00641642
Cequinquevirus	0.0194686		Cequinquevirus	0.0191715
Nepovirus	0.0193879		Nepovirus	0.0170332
Chondromyces	0.019315		Chondromyces	0.017042
Closterovirus	0.0193006		Closterovirus	0.019032
Actinomadura	0.0192997		Actinomadura	0.0200005
Cheravirus	0.019296		Cheravirus	0.0218824
Faecalitalea	0.0192711		Faecalitalea	0.0241229
Jannaschia	0.0191885		Jannaschia	0.0117745
Wenyingzhuangia	0.0191412		Wenyingzhuangia	0.0179988
Peptoniphilus	0.0190282		Peptoniphilus	0.0173302
Alphaentomopoxvirus	0.0189332		Alphaentomopoxvirus	0.0119723
Truepera	0.0189157		Truepera	0.0299004
Scardovia	0.0188827		Scardovia	0.0265025
Arenibacter	0.0188679		Arenibacter	0.0191723
Frondihabitans	0.0188437		Frondihabitans	0.0122518
Curtobacterium	0.0187548		Curtobacterium	0.0278041
Macavirus	0.0186325		Macavirus	0.0202096
Catenovulum	0.0186293		Catenovulum	0.0242172
Ictalurivirus	0.0185383		Ictalurivirus	0.009721
Thioalkalivibrio	0.0185282		Thioalkalivibrio	0.0297089
Paludisphaera	0.0184955		Paludisphaera	0.0101259
Corallococcus	0.0184478		Corallococcus	0.0108956
Nitrosococcus	0.0184285		Nitrosococcus	0.0239916
Polaromonas	0.0183774		Polaromonas	0.0080715
Ruminiclostridium	0.0183353		Ruminiclostridium	0.0222408
Granulicella	0.0183138		Granulicella	0.0361394
Magnetococcus	0.018281		Magnetococcus	0.0131284
Oxalobacter	0.0181772		Oxalobacter	0.0139579
Pelagibacterium	0.0181099		Pelagibacterium	0.0182787
Thermoproteus	0.0180895		Thermoproteus	0.0151842
Devriesea	0.0180555		Devriesea	0.0144367
Isoptericola	0.0179509		Isoptericola	0.0353767
Oleiphilus	0.0179171		Oleiphilus	0.0206428
Chloroflexus	0.0179025		Chloroflexus	0.0207316
Haloquadratum	0.0179022		Haloquadratum	0.0250044
Brochothrix	0.0178987		Brochothrix	0.00707658
Flavivirga	0.0178979		Flavivirga	0.0153502
Kribbella	0.0178871		Kribbella	0.0176124
Methanospirillum	0.0176168		Methanospirillum	0.0174242
Candidatus Puniceispirillum	0.0175559		Candidatus Puniceispirillum	0.0104179
Asticcacaulis	0.0174536		Asticcacaulis	0.0184167
Rubrivivax	0.0174533		Rubrivivax	0.0228878
Pararhodospirillum	0.0174215		Pararhodospirillum	0.0160438
Gemmatirosa	0.0173746		Gemmatirosa	0.0137616
Deltasatellite	0.0173732		Deltasatellite	0.0116179
Halobacteriovorax	0.0173221		Halobacteriovorax	0.0119991
Pseudopedobacter	0.0173167		Pseudopedobacter	0.0189913
Salinivirga	0.0172108		Salinivirga	0.0143527
Tsukamurella	0.0171768		Tsukamurella	0.0279199
Rhodopirellula	0.0171677		Rhodopirellula	0.0142468
Acaryochloris	0.0171323		Acaryochloris	0.0114141
Beijerinckia	0.017104		Beijerinckia	0.0171291
Aeribacillus	0.0170597		Aeribacillus	0.00241392
Muricauda	0.0170232		Muricauda	0.0176265
Roseburia	0.0170203		Roseburia	0.0265335
Thermotoga	0.0169777		Thermotoga	0.0142196
Thiodictyon	0.0169184		Thiodictyon	0.0161853
Beutenbergia	0.0168854		Beutenbergia	0.0119084
Ferroplasma	0.0168531		Ferroplasma	0.0134593
Niveispirillum	0.0168338		Niveispirillum	0.0216967
Taylorella	0.0167904		Taylorella	0.0134766
Streptacidiphilus	0.0167426		Streptacidiphilus	0.0154661
Alloactinosynnema	0.0167067		Alloactinosynnema	0.0238142
Limnochorda	0.0166629		Limnochorda	0.015739
Flammeovirga	0.0166537		Flammeovirga	0.0203538
Tateyamaria	0.0166412		Tateyamaria	0.0103018
Paraflavitalea	0.016591		Paraflavitalea	0.0171573
Psychromicrobium	0.0165571		Psychromicrobium	0.00847617
Caldisphaera	0.0165292		Caldisphaera	0.0127436
Dokdonella	0.0164349		Dokdonella	0.00551625
Candidatus Desulforudis	0.0163793		Candidatus Desulforudis	0.0172093
Hoeflea	0.0163782		Hoeflea	0.0244567
Jonesia	0.0162989		Jonesia	0.0200462
Roseiflexus	0.0162067		Roseiflexus	0.0261287
Nitrosospira	0.0161595		Nitrosospira	0.0130548
Oleispira	0.016148		Oleispira	0.020416
Segniliparus	0.0161416		Segniliparus	0.0263331
Defluviitoga	0.0161411		Defluviitoga	0.0133084
Salipiger	0.0160894		Salipiger	0.0150326
Methanohalobium	0.0160878		Methanohalobium	0.0178258
Caeruleovirus	0.0160113		Caeruleovirus	0.0115872
Caldilinea	0.0159959		Caldilinea	0.00722092
Desulfotalea	0.0159715		Desulfotalea	0.021766
Catenulispora	0.0159702		Catenulispora	0.0136127
Pelagibaca	0.0159557		Pelagibaca	0.00675825
Denitrovibrio	0.0159377		Denitrovibrio	0.0122268
Kuttervirus	0.0158788		Kuttervirus	0.0111462
Halocynthiibacter	0.0158675		Halocynthiibacter	0.00260933
Chloriridovirus	0.0157852		Chloriridovirus	0.0205178
Tamlana	0.0157807		Tamlana	0.0127037
Chloracidobacterium	0.0157219		Chloracidobacterium	0.0186593
Pomovirus	0.0156608		Pomovirus	0.0143571
Alicycliphilus	0.0156512		Alicycliphilus	0.014246
Zobellella	0.0156413		Zobellella	0.00662183
Paucibacter	0.0155829		Paucibacter	0.0153664
Betalipothrixvirus	0.0155249		Betalipothrixvirus	0.00826225
Phoenicibacter	0.0155164		Phoenicibacter	0.00817792
Isosphaera	0.0154417		Isosphaera	0.0168126
Lachnospira	0.0154127		Lachnospira	0.0125981
Allopseudarcicella	0.0153987		Allopseudarcicella	0.014652
Blastochloris	0.0153743		Blastochloris	0.0160537
Akkermansia	0.0152592		Akkermansia	0.0218203
Dictyoglomus	0.0151686		Dictyoglomus	0.0139332
Mammarenavirus	0.0150992		Mammarenavirus	0.013926
Fluviicola	0.0150766		Fluviicola	0.0106094
Mycetohabitans	0.0150221		Mycetohabitans	0.0138818
Geosporobacter	0.0149924		Geosporobacter	0.0139473
Mahella	0.01498		Mahella	0.0107163
Jeotgalibacillus	0.0149652		Jeotgalibacillus	0.0106612
Granulibacter	0.0149068		Granulibacter	0.00651183
Murdochiella	0.0148905		Murdochiella	0.0158046
Marinovum	0.0148772		Marinovum	0.0170812
Vulgatibacter	0.0148007		Vulgatibacter	0.0196538
Endomicrobium	0.0147806		Endomicrobium	0.0148508
Caldithrix	0.0147103		Caldithrix	0.0126911
Shimwellia	0.0147049		Shimwellia	0.00374725
Crocosphaera	0.0146534		Crocosphaera	0.00565975
Arcanobacterium	0.0146474		Arcanobacterium	0.00866542
Goravirus	0.0145903		Goravirus	0.0126077
Candidatus Mikella	0.0145476		Candidatus Mikella	0.0157149
Candidatus Kuenenia	0.0145127		Candidatus Kuenenia	0.0123927
Kangiella	0.0145112		Kangiella	0.00908458
Salegentibacter	0.0145017		Salegentibacter	0.0151582
Cryobacterium	0.0144814		Cryobacterium	0.0155068
Halioglobus	0.0143355		Halioglobus	0.0104658
Candidatus Desulfofervidus	0.0143341		Candidatus Desulfofervidus	0.00641425
Erysipelothrix	0.0143214		Erysipelothrix	0.0181947
Magnetospira	0.01427		Magnetospira	0.00475583
Indioceanicola	0.0142217		Indioceanicola	0.0153538
Hartmannibacter	0.0140868		Hartmannibacter	0.0159392
Breoghania	0.0140403		Breoghania	0.015391
Glossinavirus	0.0140261		Glossinavirus	0.0103371
Fluoribacter	0.0140008		Fluoribacter	0.0111444
Cnuibacter	0.0139834		Cnuibacter	0.0263806
Aquabacterium	0.013945		Aquabacterium	0.0256
Planctopirus	0.0139312		Planctopirus	0.0227009
Thermobifida	0.0139037		Thermobifida	0.0140888
Solimonas	0.0138797		Solimonas	0.0123957
Marivirga	0.013735		Marivirga	0.0218039
Berlinvirus	0.0136762		Berlinvirus	0.0155338
Hydrogenobaculum	0.0136575		Hydrogenobaculum	0.00880858
Rahnella	0.0136018		Rahnella	0.0123056
Immundisolibacter	0.0135955		Immundisolibacter	0.0132512
Fibrella	0.0135929		Fibrella	0.0129168
Basilea	0.0135718		Basilea	0.010477
Mixta	0.0135268		Mixta	0.0226444
Sulfurifustis	0.0135026		Sulfurifustis	0.012616
Thermoclostridium	0.0135018		Thermoclostridium	0.00546442
Haloferax	0.0134343		Haloferax	0.005921
Herbinix	0.0134023		Herbinix	0.00773292
Frischella	0.0133564		Frischella	0.0113778
Sulfurisphaera	0.0133434		Sulfurisphaera	0.0047415
Psychroflexus	0.0131774		Psychroflexus	0.0108461
Chthonomonas	0.0131576		Chthonomonas	0.0201097
Serpentinomonas	0.0129814		Serpentinomonas	0.0151353
Locarnavirus	0.0129692		Locarnavirus	0.0101163
Snodgrassella	0.0129416		Snodgrassella	0.0229622
Luteipulveratus	0.0129241		Luteipulveratus	0.0129078
Terribacillus	0.0129176		Terribacillus	0.0155657
Herminiimonas	0.0128539		Herminiimonas	0.00831292
Elusimicrobium	0.0128396		Elusimicrobium	0.0156156
Sphaerobacter	0.0128203		Sphaerobacter	0.0128057
Dinoroseobacter	0.0128138		Dinoroseobacter	0.0154228
Mogibacterium	0.0127837		Mogibacterium	0.0175729
Halothece	0.0127763		Halothece	0.0105059
Proteiniphilum	0.0127495		Proteiniphilum	0.0166486
Sulfuritalea	0.0127441		Sulfuritalea	0.0072575
Halomicronema	0.0126843		Halomicronema	0.00667867
Ichthyobacterium	0.0126512		Ichthyobacterium	0.0112348
Dehalobacterium	0.012648		Dehalobacterium	0.013384
Saccharothrix	0.012607		Saccharothrix	0.00991233
Lachnoanaerobaculum	0.0125437		Lachnoanaerobaculum	0.0196078
Peptoclostridium	0.0125297		Peptoclostridium	0.0116806
Sedimentisphaera	0.0124941		Sedimentisphaera	0.0199051
Thermomicrobium	0.0124223		Thermomicrobium	0.0176816
Oceanicoccus	0.0124039		Oceanicoccus	0.00614217
Prosthecochloris	0.0123984		Prosthecochloris	0.00408008
Microterricola	0.012373		Microterricola	0.0103218
Anderseniella	0.012248		Anderseniella	0.0307571
Methylophaga	0.0122457		Methylophaga	0.0148362
Steroidobacter	0.0122406		Steroidobacter	0.0153345
Methylophilus	0.0122372		Methylophilus	0.0260522
Limnohabitans	0.0122206		Limnohabitans	0.00931892
Rathayibacter	0.0121878		Rathayibacter	0.00743342
Dehalobacter	0.0121716		Dehalobacter	0.00316917
Marinilactibacillus	0.0121525		Marinilactibacillus	0.0148369
Tropheryma	0.0121499		Tropheryma	0.011448
Pseudopropionibacterium	0.012085		Pseudopropionibacterium	0.023824
Rummeliibacillus	0.0120328		Rummeliibacillus	0.0206385
Azorhizobium	0.0119541		Azorhizobium	0.0146012
Deltaarterivirus	0.0119349		Deltaarterivirus	0.00553617
Filifactor	0.0119337		Filifactor	0.0177237
Oceanisphaera	0.0119261		Oceanisphaera	0.0115482
Paludibacter	0.0119153		Paludibacter	0.0162376
Cystobacter	0.0118757		Cystobacter	0.0101354
Methanocorpusculum	0.0118619		Methanocorpusculum	0.00980458
Skunavirus	0.0118193		Skunavirus	0.00175775
Melioribacter	0.0117935		Melioribacter	0.0106177
Gloeocapsa	0.0117833		Gloeocapsa	0.0208077
Salivirus	0.0117769		Salivirus	0.00934358
Stappia	0.0117698		Stappia	0.00750817
Tatumella	0.0117442		Tatumella	0.00607733
Solitalea	0.0116936		Solitalea	0.00729792
Nitratireductor	0.0116856		Nitratireductor	0.00685508
Obesumbacterium	0.0116213		Obesumbacterium	0.00720117
Candidatus Solibacter	0.0115504		Candidatus Solibacter	0.0156349
Filimonas	0.0115134		Filimonas	0.0114231
Actinopolyspora	0.0115094		Actinopolyspora	0.0134223
Gluconacetobacter	0.0114704		Gluconacetobacter	0.023346
Fimbriimonas	0.0113515		Fimbriimonas	0.0133788
Candidatus Planktophila	0.0113124		Candidatus Planktophila	0.0117828
Nonomuraea	0.0112458		Nonomuraea	0.0138225
Halobacteroides	0.0112341		Halobacteroides	0.0103914
Planktothrix	0.0112106		Planktothrix	0.0142992
Candidatus Ruthia	0.0111835		Candidatus Ruthia	0.0125423
Lentibacillus	0.0111368		Lentibacillus	0.0143853
Nitrosopumilus	0.0111282		Nitrosopumilus	0.0151709
Jeotgalicoccus	0.0110934		Jeotgalicoccus	0.0225632
Kutzneria	0.0110779		Kutzneria	0.00737325
Alphachrysovirus	0.0110498		Alphachrysovirus	0.005922
Stigmatella	0.0109403		Stigmatella	0.00719458
Flexistipes	0.0109214		Flexistipes	0.0110429
Echinicola	0.0108387		Echinicola	0.0202722
Dyadobacter	0.0108298		Dyadobacter	0.0139038
Desulfocapsa	0.0108091		Desulfocapsa	0.0148879
Thermodesulfovibrio	0.0107933		Thermodesulfovibrio	0.00389467
Avipoxvirus	0.0107043		Avipoxvirus	0.00820817
Rubinisphaera	0.0106526		Rubinisphaera	0.0113442
Pleurocapsa	0.0106512		Pleurocapsa	0.0107833
Thermomonospora	0.0106329		Thermomonospora	0.00608317
Chlorobaculum	0.0105896		Chlorobaculum	0.00904417
Martelella	0.0105816		Martelella	0.00607275
Candidatus Aquiluna	0.0105759		Candidatus Aquiluna	0.0139087
Alkalitalea	0.0105734		Alkalitalea	0.0179846
Zunongwangia	0.0105456		Zunongwangia	0.00451508
Dechloromonas	0.0105278		Dechloromonas	0.0145949
Acidaminococcus	0.0105018		Acidaminococcus	0.00644225
Pseudothermotoga	0.010463		Pseudothermotoga	0.003775
Cedecea	0.0104617		Cedecea	0.00863475
Ferroglobus	0.0104273		Ferroglobus	0.0141383
Parvibaculum	0.0104049		Parvibaculum	0.00780275
Gibbsiella	0.0102894		Gibbsiella	0.00824883
Picrophilus	0.0102116		Picrophilus	0.0124082
Halopenitus	0.0101707		Halopenitus	0.00896642
Pusillimonas	0.0101395		Pusillimonas	0.00755683
Intrasporangium	0.010115		Intrasporangium	0.0125792
Aquitalea	0.0100983		Aquitalea	0.0112102
Halorhodospira	0.010051		Halorhodospira	0.0190943
Lambdapapillomavirus	0.0100189		Lambdapapillomavirus	0.00962508
Rhodomicrobium	0.010016		Rhodomicrobium	0.00825858
Fermentimonas	0.00991442		Fermentimonas	0.00925192
Thalassolituus	0.00991042		Thalassolituus	0.00981175
Opitutus	0.00990808		Opitutus	0.0144807
Tardibacter	0.00989667		Tardibacter	0.0291605
Stackebrandtia	0.00989533		Stackebrandtia	0.00628308
Candidatus Promineofilum	0.00977308		Candidatus Promineofilum	0.00643175
Bibersteinia	0.009746		Bibersteinia	0.0138395
Pseudanabaena	0.0097315		Pseudanabaena	0.0106147
Starkeya	0.00971308		Starkeya	0.00518
Reinekea	0.0097005		Reinekea	0.00748942
Thiomicrospira	0.00966225		Thiomicrospira	0.0108406
Acidibrevibacterium	0.009635		Acidibrevibacterium	0.00966892
Methanomethylovorans	0.00962042		Methanomethylovorans	0.0113459
Wenzhouxiangella	0.00960725		Wenzhouxiangella	0.00234692
Candidatus Nitrosomarinus	0.0096		Candidatus Nitrosomarinus	0.00932967
Hoyosella	0.00957692		Hoyosella	0.0063785
Geoalkalibacter	0.00951275		Geoalkalibacter	0.0102562
Ereboglobus	0.00950308		Ereboglobus	0.00723167
Gloeomargarita	0.00949667		Gloeomargarita	0.00507758
Ignavibacterium	0.00948383		Ignavibacterium	0.0128629
Gammaretrovirus	0.00942683		Gammaretrovirus	0.00751125
Candidatus Accumulibacter	0.00941575		Candidatus Accumulibacter	0.011001
Marichromatium	0.009401		Marichromatium	0.003199
Prauserella	0.00937933		Prauserella	0.0179399
Salinibacter	0.00936892		Salinibacter	0.0133176
Owenweeksia	0.00935117		Owenweeksia	0.00722808
Lambdavirus	0.00932342		Lambdavirus	0.020306
Zymobacter	0.00925633		Zymobacter	0.00401317
Hahella	0.00924225		Hahella	0.0105141
Epibacterium	0.009236		Epibacterium	0.0113957
Pelobacter	0.0092195		Pelobacter	0.0166197
Mycolicibacter	0.00918533		Mycolicibacter	0.0187961
Basfia	0.00916583		Basfia	0.01291
Betacoronavirus	0.00916467		Betacoronavirus	0.00561092
Marinobacterium	0.00914217		Marinobacterium	0.00692767
Teredinibacter	0.00913725		Teredinibacter	0.0062455
Antarctobacter	0.0091275		Antarctobacter	0.00589067
Microcella	0.00910375		Microcella	0.0139093
Hippea	0.009037		Hippea	0.00604675
Propionimicrobium	0.00901158		Propionimicrobium	0.00794733
Hirschia	0.00894642		Hirschia	0.00712208
Salinarchaeum	0.00892167		Salinarchaeum	0.00647683
Mesobacillus	0.00890333		Mesobacillus	0.00879892
Flavonifractor	0.00889542		Flavonifractor	0.0080005
Methylibium	0.00886458		Methylibium	0.0110292
Spirochaeta	0.00885833		Spirochaeta	0.0142087
Sulfuricella	0.00883817		Sulfuricella	0.00432267
Intestinimonas	0.00883733		Intestinimonas	0.00677275
Gloeobacter	0.008814		Gloeobacter	0.00881858
Desulfomonile	0.00877975		Desulfomonile	0.00669592
Pseudoclostridium	0.00877675		Pseudoclostridium	0.0086805
Anabaenopsis	0.00870033		Anabaenopsis	0.00635992
Hendrixvirus	0.00870008		Hendrixvirus	0
Desulfarculus	0.00869817		Desulfarculus	0.00536667
Kozakia	0.00869725		Kozakia	0.00395783
Cohaesibacter	0.0086755		Cohaesibacter	0.00437158
Laribacter	0.00864883		Laribacter	0.0245206
Euzebya	0.00863425		Euzebya	0.00700558
Desulfocurvibacter	0.00861342		Desulfocurvibacter	0.002146
Methylobacillus	0.00860258		Methylobacillus	0.00638667
Kochikohdavirus	0.0085925		Kochikohdavirus	0.00625158
Yatapoxvirus	0.00858617		Yatapoxvirus	0.00667142
Actinotignum	0.0085465		Actinotignum	0.0118825
Hordeivirus	0.00851175		Hordeivirus	0.00978283
Gallaecimonas	0.00849675		Gallaecimonas	0.00618258
Thermincola	0.00848967		Thermincola	0.011449
Roseobacter	0.00844667		Roseobacter	0.00430708
Salimicrobium	0.00841408		Salimicrobium	0.0203173
Bacteriovorax	0.00840517		Bacteriovorax	0.0130668
Polymorphum	0.00839167		Polymorphum	0.00412625
Salinispora	0.00835525		Salinispora	0.00894783
Candidatus Cloacimonas	0.00833992		Candidatus Cloacimonas	0.0043565
Gammatorquevirus	0.00832333		Gammatorquevirus	0.00838808
Nitrobacter	0.00831683		Nitrobacter	0.00587892
Desulfallas	0.00831458		Desulfallas	0.00597567
Simkania	0.00826425		Simkania	0.00640592
Thermogutta	0.008263		Thermogutta	0.00362525
Leptospirillum	0.00824042		Leptospirillum	0.00243075
Dialister	0.00822858		Dialister	0.0183347
Metallosphaera	0.00822758		Metallosphaera	0.0117956
Acidobacterium	0.00820058		Acidobacterium	0.00486233
Cyanothece	0.00819967		Cyanothece	0.00428117
Caldanaerobacter	0.0081915		Caldanaerobacter	0.00656075
Salinicola	0.00817142		Salinicola	0.0044055
Sepunavirus	0.00814517		Sepunavirus	0.0109733
Kingella	0.00814067		Kingella	0.00516675
Haloterrigena	0.00811067		Haloterrigena	0.00308975
Mycetocola	0.00810642		Mycetocola	0.0172566
Collinsella	0.00810383		Collinsella	0.0127019
Acidimicrobium	0.00809725		Acidimicrobium	0.004754
Rhodoplanes	0.008087		Rhodoplanes	0.00648575
Thermobispora	0.00806808		Thermobispora	0.00791717
Suicoccus	0.008064		Suicoccus	0.00961733
Advenella	0.00804967		Advenella	0.0152602
Roseateles	0.00804908		Roseateles	0.00958517
Methanolobus	0.00801025		Methanolobus	0.008837
Enterocloster	0.007997		Enterocloster	0.0101405
Nitunavirus	0.00798375		Nitunavirus	0.0018075
Desulfobacterium	0.00798067		Desulfobacterium	0.00234692
Prasinovirus	0.00795867		Prasinovirus	0.00417442
Simplicispira	0.00793633		Simplicispira	0.00605883
Labrenzia	0.00793117		Labrenzia	0.00444617
Thermocrinis	0.00792917		Thermocrinis	0.00710642
Caldimicrobium	0.00792175		Caldimicrobium	0.00648358
Pelodictyon	0.0078975		Pelodictyon	0.003503
Aciduliprofundum	0.00789575		Aciduliprofundum	0.0100208
Beggiatoa	0.00787758		Beggiatoa	0.0071325
Turneriella	0.00784308		Turneriella	0.00369567
Candidatus Paracaedibacter	0.00783033		Candidatus Paracaedibacter	0.00766592
Neomicrococcus	0.007825		Neomicrococcus	0.0170072
Alicyclobacillus	0.00777992		Alicyclobacillus	0.0159109
Castellaniella	0.00777058		Castellaniella	0.00704758
Efquatrovirus	0.00775183		Efquatrovirus	0.009584
Xylanimonas	0.00772533		Xylanimonas	0.00823825
Methanolacinia	0.00770275		Methanolacinia	0.00784542
Enterovibrio	0.00768983		Enterovibrio	0.00440342
Phaeovirus	0.00766133		Phaeovirus	0.0115959
Flagellimonas	0.00763942		Flagellimonas	0.00848142
Phyllobacterium	0.007634		Phyllobacterium	0.00605492
Candidatus Nitrosoglobus	0.00762933		Candidatus Nitrosoglobus	0.00326958
Paenalcaligenes	0.00761333		Paenalcaligenes	0.00310508
Thermaerobacter	0.00758233		Thermaerobacter	0.00369883
Fibrobacter	0.00757458		Fibrobacter	0.00919833
Asaia	0.00752867		Asaia	0.010195
Dichelobacter	0.00752508		Dichelobacter	0.00390858
Hyphomicrobium	0.00751825		Hyphomicrobium	0.0206734
Salinimonas	0.00749075		Salinimonas	0.0005315
Halobacterium	0.00748767		Halobacterium	0.00799133
Oryzopoxvirus	0.0074875		Oryzopoxvirus	0.00352925
Cytophaga	0.00748233		Cytophaga	0.0123538
Leadbetterella	0.00745042		Leadbetterella	0.00749308
Candidatus Phaeomarinobacter	0.00741117		Candidatus Phaeomarinobacter	0.00684117
Tolumonas	0.00738633		Tolumonas	0.0246838
Oceanimonas	0.0073735		Oceanimonas	0.00457775
Mastadenovirus	0.00736542		Mastadenovirus	0.010516
Allokutzneria	0.00736133		Allokutzneria	0.00737358
Sedimenticola	0.00735858		Sedimenticola	0.0170063
Kiritimatiella	0.00735775		Kiritimatiella	0.00253825
Sinomonas	0.00733692		Sinomonas	0.011335
Confluentimicrobium	0.00733008		Confluentimicrobium	0.0191928
Anaerotignum	0.00732825		Anaerotignum	0.00863758
Leptothrix	0.0072985		Leptothrix	0.0063955
Chromohalobacter	0.00729708		Chromohalobacter	0.0106138
Methylocella	0.00729325		Methylocella	0.00796108
Pseudolabrys	0.00726367		Pseudolabrys	0.00897
Dactylococcopsis	0.00726283		Dactylococcopsis	0.00965567
Acetohalobium	0.0072085		Acetohalobium	0.00864558
Limnipivirus	0.00720242		Limnipivirus	0.00939758
Amphibacillus	0.00718933		Amphibacillus	0.00588608
Miniimonas	0.00717225		Miniimonas	0.00769608
Gallibacterium	0.007152		Gallibacterium	0.00827558
Candidatus Ishikawaella	0.00713525		Candidatus Ishikawaella	0.010159
Allochromatium	0.0071215		Allochromatium	0.00738517
Woeseia	0.00711183		Woeseia	0.00337633
Tatlockia	0.00705642		Tatlockia	0.00546442
Thiohalobacter	0.00704925		Thiohalobacter	0.00802158
Chloroherpeton	0.00702417		Chloroherpeton	0.0051585
Hepatovirus	0.007024		Hepatovirus	0.0100672
Barnesiella	0.0070205		Barnesiella	0.00648692
Desulfatibacillum	0.00701717		Desulfatibacillum	0.0056965
Pontimonas	0.006988		Pontimonas	0.009027
Aequorivita	0.00695467		Aequorivita	0.00542425
Plantibacter	0.00693283		Plantibacter	0.00371808
Dehalococcoides	0.00692383		Dehalococcoides	0.00679175
Candidatus Izimaplasma	0.00691708		Candidatus Izimaplasma	0.00747575
Marseillevirus	0.00684117		Marseillevirus	0.00441042
Thermoplasma	0.00683875		Thermoplasma	0.00312592
Xanthobacter	0.00683117		Xanthobacter	0.00545533
Variibacter	0.00682108		Variibacter	0.00548783
Lacunisphaera	0.00678825		Lacunisphaera	0.0154904
Croceibacter	0.006781		Croceibacter	0.00491133
Ephemeroptericola	0.0067685		Ephemeroptericola	0.003022
Raphidiopsis	0.00675542		Raphidiopsis	0.002784
Paenarthrobacter	0.006752		Paenarthrobacter	0.0088425
Brevefilum	0.00668425		Brevefilum	0.0115808
Gillisia	0.00667375		Gillisia	0.00322858
Lonsdalea	0.0066585		Lonsdalea	0.00815017
Aquaspirillum	0.00661267		Aquaspirillum	0.00526867
Shigella	0.00660658		Shigella	0.00830933
Fuerstia	0.006599		Fuerstia	0.00941767
Cyclovirus	0.00654367		Cyclovirus	0.00405183
Rhizobacter	0.0065055		Rhizobacter	0.00817417
Saccharophagus	0.00647825		Saccharophagus	0.00223167
Thermovirga	0.00647775		Thermovirga	0.002481
Halothiobacillus	0.00645625		Halothiobacillus	0.00384925
Dermacoccus	0.00645258		Dermacoccus	0.0135762
Natronomonas	0.00644675		Natronomonas	0.00665383
Tepidanaerobacter	0.006445		Tepidanaerobacter	0.00571592
Moorella	0.0064395		Moorella	0.00644367
Thermacetogenium	0.00641792		Thermacetogenium	0.00588775
Sanguibacter	0.006413		Sanguibacter	0.0102541
Senecavirus	0.00639758		Senecavirus	0.00261633
Iridovirus	0.00637083		Iridovirus	0.00599517
Marinithermus	0.00637		Marinithermus	0.00501958
Natranaerobius	0.00635283		Natranaerobius	0.00476817
Methylovorus	0.00634642		Methylovorus	0.00833008
Methanomassiliicoccus	0.00630292		Methanomassiliicoccus	0.00278308
Aureitalea	0.00630167		Aureitalea	0.00149325
Sphingorhabdus	0.00629875		Sphingorhabdus	0.0133794
Grimontia	0.00625292		Grimontia	0.00450092
Sideroxydans	0.00620642		Sideroxydans	0.00440933
Thermobacillus	0.00620058		Thermobacillus	0.00448183
Wolinella	0.00615392		Wolinella	0.00316808
Salinisphaera	0.006149		Salinisphaera	0.00161433
Methanoregula	0.00613908		Methanoregula	0.00324192
Eggerthella	0.00611392		Eggerthella	0.00828908
Methylocaldum	0.00609775		Methylocaldum	0.00962542
Maritalea	0.00608125		Maritalea	0.00581133
Cervidpoxvirus	0.006063		Cervidpoxvirus	0.00353192
Desulfobacca	0.00604967		Desulfobacca	0.00412342
Zhongshania	0.00604192		Zhongshania	0.00273508
Dehalogenimonas	0.00603717		Dehalogenimonas	0.009989
Pseudovibrio	0.006028		Pseudovibrio	0.00567842
Aminobacterium	0.00599908		Aminobacterium	0.003665
Potyvirus	0.00596317		Potyvirus	0.00885583
Grablovirus	0.00593292		Grablovirus	0.00777917
Begomovirus	0.00590233		Begomovirus	0.00897033
Pirellula	0.005896		Pirellula	0.00686325
Paucimonas	0.00589083		Paucimonas	0.00577125
Rudivirus	0.00585192		Rudivirus	0.00612817
Gynuella	0.0058505		Gynuella	0.0083885
Betapapillomavirus	0.00584417		Betapapillomavirus	0.00325
Aromatoleum	0.00583508		Aromatoleum	0.00813967
Desulfurispirillum	0.00581792		Desulfurispirillum	0.00053375
Tetragenococcus	0.00581167		Tetragenococcus	0.0126832
Bacterioplanes	0.00581092		Bacterioplanes	0.00536217
Jeongeupia	0.00576217		Jeongeupia	0.00338358
Heliobacterium	0.00575425		Heliobacterium	0.00595467
Staphylothermus	0.00574917		Staphylothermus	0.00987258
Kosmotoga	0.00573467		Kosmotoga	0.00253025
Aquifex	0.00569467		Aquifex	0.0119485
Simiduia	0.00567442		Simiduia	0.00188758
Methanoplanus	0.00565808		Methanoplanus	0.00685883
Thioploca	0.00560917		Thioploca	0.00526133
Ammonifex	0.00553508		Ammonifex	0.00185767
Faecalibaculum	0.00552283		Faecalibaculum	0.00523092
Methanohalophilus	0.00551358		Methanohalophilus	0.00500017
Vulcanisaeta	0.00547842		Vulcanisaeta	0.00237025
Caldisericum	0.00547617		Caldisericum	0.00565125
Synechocystis	0.00546108		Synechocystis	0.00403242
Petrimonas	0.00545667		Petrimonas	0.0104296
Ectothiorhodospira	0.00544742		Ectothiorhodospira	0.00727325
Candidatus Phycorickettsia	0.00542967		Candidatus Phycorickettsia	0.00563842
Microvirgula	0.00542008		Microvirgula	0.00344458
Candidatus Hoaglandella	0.00540592		Candidatus Hoaglandella	0.0048095
Renibacterium	0.00540008		Renibacterium	0.00517833
Crenobacter	0.00538058		Crenobacter	0.00362417
Arcticibacterium	0.00537183		Arcticibacterium	0.0109543
Neorickettsia	0.00533633		Neorickettsia	0.00374492
Chrysovirus	0.00532875		Chrysovirus	0.00578792
Halorubrum	0.0053155		Halorubrum	0.00281608
Halalkalicoccus	0.00530142		Halalkalicoccus	0.0005315
Mobiluncus	0.00529817		Mobiluncus	0.009848
Halorientalis	0.00529033		Halorientalis	0.00259717
Spongiibacter	0.0052875		Spongiibacter	0.0133415
Cobetia	0.005262		Cobetia	0.00471492
Candidatus Nucleicultrix	0.00524608		Candidatus Nucleicultrix	0.00585483
Ethanoligenens	0.00516275		Ethanoligenens	0.00934167
Chania	0.00511817		Chania	0.00659775
Ketobacter	0.005104		Ketobacter	0.00776558
Coraliomargarita	0.00510242		Coraliomargarita	0.00238625
Aminomonas	0.00503417		Aminomonas	0.00319992
Carboxydocella	0.00503208		Carboxydocella	0.00475767
Methanosalsum	0.00499742		Methanosalsum	0.00344067
Diaphorobacter	0.00495517		Diaphorobacter	0.0227882
Asfivirus	0.00491317		Asfivirus	0.00350975
Desulfurobacterium	0.00490275		Desulfurobacterium	0.00572475
Desulfurivibrio	0.0048895		Desulfurivibrio	0.00343142
Syntrophus	0.00487667		Syntrophus	0.00355958
Syntrophobotulus	0.00485417		Syntrophobotulus	0.00659083
Thermobaculum	0.00485033		Thermobaculum	0.00390833
Sulfuricaulis	0.00484533		Sulfuricaulis	0.000718
Anaerolinea	0.00480408		Anaerolinea	0.00381375
Colecusatellite	0.00476217		Colecusatellite	0.00921292
Brussowvirus	0.00475825		Brussowvirus	0.0149198
Hydrogenovibrio	0.00474292		Hydrogenovibrio	0.007335
Ndongobacter	0.00474117		Ndongobacter	0.00503892
Adlercreutzia	0.00474117		Adlercreutzia	0.00149683
Desulfohalobium	0.004739		Desulfohalobium	0.00474008
Thalassospira	0.00473425		Thalassospira	0.00798475
Sediminispirochaeta	0.00471958		Sediminispirochaeta	0.00389367
Suipoxvirus	0.00469417		Suipoxvirus	0.00334692
Persephonella	0.00467583		Persephonella	0.0051675
Tequatrovirus	0.00467008		Tequatrovirus	0.00903517
Vespertilionpoxvirus	0.00465158		Vespertilionpoxvirus	0.00378633
Pajaroellobacter	0.00464925		Pajaroellobacter	0.00682833
Ferrimonas	0.00460592		Ferrimonas	0.00426533
Endozoicomonas	0.00459033		Endozoicomonas	0.0125539
Tistrella	0.0044505		Tistrella	0.00672017
Thiolapillus	0.00443983		Thiolapillus	0.00533242
Haematospirillum	0.00441933		Haematospirillum	0.0023295
Negativicoccus	0.00440842		Negativicoccus	0.00338583
Filomicrobium	0.00436617		Filomicrobium	0.00492208
Cilevirus	0.00435292		Cilevirus	0.00186258
Frateuria	0.00432967		Frateuria	0.00150625
Maricaulis	0.004324		Maricaulis	0.00135608
Luteibacter	0.00432067		Luteibacter	0.0107828
Taupapillomavirus	0.00429633		Taupapillomavirus	0.00125175
Mesotoga	0.00429308		Mesotoga	0.00405692
Christensenella	0.0042915		Christensenella	0.00561717
Rhodothermus	0.00428508		Rhodothermus	0.00504075
Laceyella	0.00425925		Laceyella	0.00893792
Candidatus Nanopelagicus	0.0042245		Candidatus Nanopelagicus	0.00264783
Kluyvera	0.00419792		Kluyvera	0.00151542
Roseibacterium	0.00413992		Roseibacterium	0.00722033
Muribaculum	0.0041325		Muribaculum	0.0080545
Pegivirus	0.00410658		Pegivirus	0
Kayvirus	0.00403258		Kayvirus	0.00177633
Cbastvirus	0.00400067		Cbastvirus	0.00281525
Syntrophomonas	0.00397533		Syntrophomonas	0.00896217
Phreatobacter	0.00396642		Phreatobacter	0.00610033
Sediminicola	0.00395433		Sediminicola	0.00347375
Thermanaeromonas	0.00393658		Thermanaeromonas	0.00146717
Afipia	0.00390942		Afipia	0.0051485
Yoonia	0.00388308		Yoonia	0.0105095
Geoglobus	0.00386958		Geoglobus	0.00153192
Crinivirus	0.00385875		Crinivirus	0.00756767
Thermovibrio	0.00383475		Thermovibrio	0.00292058
Rosenblumvirus	0.00380383		Rosenblumvirus	0.000903083
Hyperthermus	0.00373567		Hyperthermus	0.00109742
Methanolinea	0.00373267		Methanolinea	0.00186708
Thermanaerovibrio	0.00370675		Thermanaerovibrio	0.0005315
Jonquetella	0.00370433		Jonquetella	0.00736317
Desulfurococcus	0.00367767		Desulfurococcus	0.0005315
Parasphingorhabdus	0.00366067		Parasphingorhabdus	0.00390592
Candidatus Cyclonatronum	0.00365325		Candidatus Cyclonatronum	0.00229283
Oceanithermus	0.00363242		Oceanithermus	0.00506433
Sulfuricurvum	0.00361758		Sulfuricurvum	0.0074105
Candidatus Xiphinematobacter	0.00361733		Candidatus Xiphinematobacter	0.00386858
Cardiovirus	0.003574		Cardiovirus	0.00169433
Thermosynechococcus	0.00354633		Thermosynechococcus	0.00414758
Pseudohongiella	0.00353733		Pseudohongiella	0.00299842
Paenisporosarcina	0.00353325		Paenisporosarcina	0.00975608
Firehammervirus	0.00352258		Firehammervirus	0.00262025
Pseudogulbenkiania	0.00351117		Pseudogulbenkiania	0.00185158
Halodesulfurarchaeum	0.003498		Halodesulfurarchaeum	0.00222925
Eikenella	0.00345075		Eikenella	0.00825925
Robiginitalea	0.00344058		Robiginitalea	0.00386808
Salinispira	0.00342058		Salinispira	0.00223192
Nitratifractor	0.00333483		Nitratifractor	0.004514
Haloarcula	0.00329392		Haloarcula	0.005396
Sutterella	0.00324658		Sutterella	0.00454367
Thermosulfidibacter	0.00323508		Thermosulfidibacter	0.000933417
Halogeometricum	0.00322658		Halogeometricum	0.00332442
Demosthenesvirus	0.00322658		Demosthenesvirus	0
Sopolycivirus	0.0032025		Sopolycivirus	0.00128167
Centapoxvirus	0.00318567		Centapoxvirus	0.0005985
Parvularcula	0.00318033		Parvularcula	0.00510408
Salinigranum	0.00316808		Salinigranum	0.00322333
Novibacillus	0.00316525		Novibacillus	0.00579425
Symbiobacterium	0.00315642		Symbiobacterium	0.00677142
Candidatus Nitrosopelagicus	0.00314592		Candidatus Nitrosopelagicus	0.00294725
Desulfomicrobium	0.00314392		Desulfomicrobium	0.0175756
Natronococcus	0.0031325		Natronococcus	0.00356733
Methylococcus	0.00312		Methylococcus	0.0107246
Waddlia	0.00310458		Waddlia	0.00683375
Natronobacterium	0.00304892		Natronobacterium	0.00160417
Rubulavirus	0.00299667		Rubulavirus	0
Sextaecvirus	0.002983		Sextaecvirus	0.00374467
Citromicrobium	0.00297592		Citromicrobium	0.00264417
Salmonpoxvirus	0.00295342		Salmonpoxvirus	0.00205875
Candidatus Amoebophilus	0.00295258		Candidatus Amoebophilus	0.005178
Ignicoccus	0.002942		Ignicoccus	0.00283017
Solendovirus	0.00293892		Solendovirus	0.004003
Sulfuriferula	0.00293308		Sulfuriferula	0.000903083
Curvibacter	0.00292783		Curvibacter	0.00456392
Candidatus Midichloria	0.00291333		Candidatus Midichloria	0.00435133
Methyloversatilis	0.00283667		Methyloversatilis	0.00468325
Barnyardvirus	0.00281575		Barnyardvirus	0.00151767
Alkalilimnicola	0.00281517		Alkalilimnicola	0.00321308
Neoasaia	0.00280225		Neoasaia	0.00248833
Roseovarius	0.00279742		Roseovarius	0.00430092
Massilistercora	0.00277925		Massilistercora	0.00247925
Halanaeroarchaeum	0.00273683		Halanaeroarchaeum	0.00346383
Coprothermobacter	0.00271575		Coprothermobacter	0.00279533
Cuniculiplasma	0.00265042		Cuniculiplasma	0.00192483
Phytobacter	0.00264892		Phytobacter	0.00053375
Kolesnikvirus	0.00262567		Kolesnikvirus	0
Moonvirus	0.002591		Moonvirus	0.00487383
Atopobium	0.00258825		Atopobium	0.00327467
Crocodylidpoxvirus	0.00257492		Crocodylidpoxvirus	0.00109517
Candidatus Fokinia	0.00253758		Candidatus Fokinia	0
Halalkaliarchaeum	0.00250783		Halalkaliarchaeum	0.00186708
Gammabaculovirus	0.00249167		Gammabaculovirus	0.00231483
Abouovirus	0.00248667		Abouovirus	0.00131783
Lymphocryptovirus	0.00244133		Lymphocryptovirus	0.00408933
Salinibacterium	0.00243492		Salinibacterium	0.00194925
Phipapillomavirus	0.00242458		Phipapillomavirus	0.000792417
Acidothermus	0.00241667		Acidothermus	0.00900975
Pyrobaculum	0.00239492		Pyrobaculum	0.00053375
Negevirus	0.00235883		Negevirus	0.000563667
Methanofollis	0.00235067		Methanofollis	0.0005315
Wenrivirus	0.00232642		Wenrivirus	0.00334883
Parasaccharibacter	0.00227617		Parasaccharibacter	0.00248608
Limestonevirus	0.00224817		Limestonevirus	0.00426408
Slackia	0.00223908		Slackia	0.00177633
Blastomonas	0.0022335		Blastomonas	0.0131201
Orbivirus	0.00222975		Orbivirus	0.00232192
Protobacilladnavirus	0.00221233		Protobacilladnavirus	0.00188758
Higrevirus	0.00221233		Higrevirus	0.00158242
Jatrophihabitans	0.00220133		Jatrophihabitans	0.00516267
Saliniradius	0.00220133		Saliniradius	0.00379883
Halorhabdus	0.002151		Halorhabdus	0.002339
Carlavirus	0.002151		Carlavirus	0.00157742
Rhodanobacter	0.00209667		Rhodanobacter	0.00550458
Cryptobacterium	0.00207508		Cryptobacterium	0.00101375
Biquartavirus	0.00207442		Biquartavirus	0
Pithovirus	0.002054		Pithovirus	0.0005315
Candidatus Mancarchaeum	0.00205142		Candidatus Mancarchaeum	0.0012495
Pestivirus	0.00201025		Pestivirus	0.0042425
Ferriphaselus	0.00200858		Ferriphaselus	0.00109517
Limelightvirus	0.00199308		Limelightvirus	0
Acetomicrobium	0.00193592		Acetomicrobium	0.002767
Orrella	0.00189758		Orrella	0.0047135
Thermosediminibacter	0.00185958		Thermosediminibacter	0.0056075
Ostreavirus	0.00185958		Ostreavirus	0.00506583
Paraoerskovia	0.00184358		Paraoerskovia	0.00990783
Candidatus Doolittlea	0.00184358		Candidatus Doolittlea	0
Erskinevirus	0.00184358		Erskinevirus	0
Phikzvirus	0.00184358		Phikzvirus	0
Gallionella	0.00180525		Gallionella	0.00151767
Wamavirus	0.00180525		Wamavirus	0
Tefnutvirus	0.00180133		Tefnutvirus	0.000792417
Pecentumvirus	0.00177533		Pecentumvirus	0.000983917
Agarivorans	0.00177283		Agarivorans	0.00326308
Amdoparvovirus	0.00177283		Amdoparvovirus	0.000792417
Halohasta	0.00169408		Halohasta	0.000718
Almendravirus	0.00164008		Almendravirus	0
Agtrevirus	0.00163492		Agtrevirus	0
Lyssavirus	0.00162558		Lyssavirus	0.00192758
Acidilobus	0.00159633		Acidilobus	0.00236933
Chelativorans	0.00156783		Chelativorans	0.00360775
Alcyoneusvirus	0.00155967		Alcyoneusvirus	0.0131975
Ceduovirus	0.00155967		Ceduovirus	0.00204192
Ephemerovirus	0.00155075		Ephemerovirus	0.00053375
Avulavirus	0.00155075		Avulavirus	0
Candidatus Methanoplasma	0.00154308		Candidatus Methanoplasma	0
Candidatus Methanomethylophilus	0.00152925		Candidatus Methanomethylophilus	0.00372208
Thiocystis	0.001485		Thiocystis	0.00798692
Oleavirus	0.001485		Oleavirus	0.00245067
Tsarbombavirus	0.00146742		Tsarbombavirus	0.00180075
Jiaodavirus	0.00141925		Jiaodavirus	0
Parapoxvirus	0.00141033		Parapoxvirus	0.0005985
Siadenovirus	0.00139858		Siadenovirus	0
Ageyesisatellite	0.00138233		Ageyesisatellite	0
Gilvibacter	0.00137175		Gilvibacter	0.000563667
Coriobacterium	0.00136		Coriobacterium	0.0005315
Chiangmaivirus	0.00124758		Chiangmaivirus	0
Denitrobacterium	0.00121925		Denitrobacterium	0.00287775
Betatorquevirus	0.00121925		Betatorquevirus	0.000983917
Derbicusvirus	0.00121925		Derbicusvirus	0.000933417
Methanosphaerula	0.00121925		Methanosphaerula	0
Caldivirga	0.00121833		Caldivirga	0.00299392
Mucinivorans	0.00121833		Mucinivorans	0.00271258
Halopiger	0.001209		Halopiger	0.00489583
Bixzunavirus	0.00108133		Bixzunavirus	0.00132392
Fipvunavirus	0.00108133		Fipvunavirus	0.0005315
Wphvirus	0.00106858		Wphvirus	0
Paguronivirus	0.00105258		Paguronivirus	0.00166375
Candidatus Korarchaeum	0.00105258		Candidatus Korarchaeum	0.000965333
Iltovirus	0.00101425		Iltovirus	0.000933417
Libanvirus	0.00101425		Libanvirus	0
Chunghsingvirus	0.000993083		Chunghsingvirus	0.003577
Oligotropha	0.000993083		Oligotropha	0.00320292
Gammapapillomavirus	0.000993083		Gammapapillomavirus	0.000965333
Dinodnavirus	0.000993083		Dinodnavirus	0.000563667
Yingvirus	0.000931583		Yingvirus	0.00106525
Bocaparvovirus	0.000931583		Bocaparvovirus	0.0005985
Palaeococcus	0.000865667		Palaeococcus	0.00437175
Kochitakasuvirus	0.000865667		Kochitakasuvirus	0.00271567
Lentivirus	0.000865667		Lentivirus	0.00180075
Timquatrovirus	0.000865667		Timquatrovirus	0.000933417
Orthohantavirus	0.000865667		Orthohantavirus	0.000792417
Orthonairovirus	0.000865667		Orthonairovirus	0.000734833
Oshimavirus	0.000865667		Oshimavirus	0
Parascardovia	0.00085675		Parascardovia	0.00271625
Benyvirus	0.00085675		Benyvirus	0
Enquatrovirus	0.00085675		Enquatrovirus	0
Ficleduovirus	0.00085675		Ficleduovirus	0
Stopavirus	0.00085675		Stopavirus	0
Terapinvirus	0.000849083		Terapinvirus	0.000933417
Alphafusellovirus	0.000849083		Alphafusellovirus	0
Brizovirus	0.000849083		Brizovirus	0
Emdodecavirus	0.000849083		Emdodecavirus	0
Torradovirus	0.000849083		Torradovirus	0
Woesvirus	0.000849083		Woesvirus	0
Thiobacillus	0.000845		Thiobacillus	0.00800425
Acadianvirus	0.000845		Acadianvirus	0
Betapolyomavirus	0.000845		Betapolyomavirus	0
Mosigvirus	0.000845		Mosigvirus	0
Pegunavirus	0.000845		Pegunavirus	0
Natronolimnobius	0.000791		Natronolimnobius	0.00263125
Candidatus Tremblaya	0.000791		Candidatus Tremblaya	0.00150158
Machinavirus	0.000791		Machinavirus	0.00128167
Thermogladius	0.000791		Thermogladius	0.00106525
Thermosphaera	0.000791		Thermosphaera	0.00106525
Etatorquevirus	0.000791		Etatorquevirus	0.00101375
Bielevirus	0.000791		Bielevirus	0
Caroctavirus	0.000791		Caroctavirus	0
Cypovirus	0.000791		Cypovirus	0
Deltaretrovirus	0.000791		Deltaretrovirus	0
Krischvirus	0.000791		Krischvirus	0
Liefievirus	0.000791		Liefievirus	0
Nyfulvavirus	0.000791		Nyfulvavirus	0
Rhopapillomavirus	0.000791		Rhopapillomavirus	0
Taipeivirus	0.000791		Taipeivirus	0
Nitratiruptor	0.000694		Nitratiruptor	0.0034285
Hydrogenobacter	0.000694		Hydrogenobacter	0.00236375
Pecluvirus	0.000694		Pecluvirus	0.000983917
Suwonvirus	0.000694		Suwonvirus	0.000903083
Twortvirus	0.000694		Twortvirus	0.000903083
Agatevirus	0.000694		Agatevirus	0.000718
Webervirus	0.000694		Webervirus	0.0005315
Homburgvirus	0.000694		Homburgvirus	0
Salisharnavirus	0.000694		Salisharnavirus	0
Candidatus Moranella	0.000553583		Candidatus Moranella	0.00413633
Sicinivirus	0.000553583		Sicinivirus	0.000563667
Bantamvirus	0.000553583		Bantamvirus	0
Hubavirus	0.000553583		Hubavirus	0
Sclerotimonavirus	0.000553583		Sclerotimonavirus	0
Tlsvirus	0.000553583		Tlsvirus	0
Alphamesonivirus	0.000515		Alphamesonivirus	0.000718
Dyoetapapillomavirus	0.000515		Dyoetapapillomavirus	0.00053375
Baikalvirus	0.000515		Baikalvirus	0
Jimmervirus	0.000515		Jimmervirus	0
Przondovirus	0.000515		Przondovirus	0
Schmidvirus	0.000515		Schmidvirus	0
Seoulvirus	0.000515		Seoulvirus	0
Shalavirus	0.000515		Shalavirus	0
Uukuvirus	0.000515		Uukuvirus	0
Dyolambdapapillomavirus	0		Dyolambdapapillomavirus	0.00926817
Phicbkvirus	0		Phicbkvirus	0.00772892
Muscavirus	0		Muscavirus	0.005645
Lubbockvirus	0		Lubbockvirus	0.00528025
Triavirus	0		Triavirus	0.00473892
Candidatus Koribacter	0		Candidatus Koribacter	0.00341008
Otagovirus	0		Otagovirus	0.00251375
Phapecoctavirus	0		Phapecoctavirus	0.00243967
Nickievirus	0		Nickievirus	0.00229292
Deltalipothrixvirus	0		Deltalipothrixvirus	0.0022895
Betanudivirus	0		Betanudivirus	0.00209558
Certrevirus	0		Certrevirus	0.00209317
Bellamyvirus	0		Bellamyvirus	0.002079
Alphapolyomavirus	0		Alphapolyomavirus	0.00180233
Roufvirus	0		Roufvirus	0.00153192
Lessievirus	0		Lessievirus	0.001529
Betaretrovirus	0		Betaretrovirus	0.00149108
Alphanodavirus	0		Alphanodavirus	0.00143458
Bacilladnavirus	0		Bacilladnavirus	0.00132767
Divavirus	0		Divavirus	0.00132392
Leporipoxvirus	0		Leporipoxvirus	0.00126967
Cavemovirus	0		Cavemovirus	0.00107267
Jesfedecavirus	0		Jesfedecavirus	0.00101375
Alphatorquevirus	0		Alphatorquevirus	0.000983917
Badnavirus	0		Badnavirus	0.0009595
Dhillonvirus	0		Dhillonvirus	0.0009595
Orthophasmavirus	0		Orthophasmavirus	0.0009595
Polerovirus	0		Polerovirus	0.0009595
Pteropopoxvirus	0		Pteropopoxvirus	0.000933417
Tulanevirus	0		Tulanevirus	0.000933417
Coopervirus	0		Coopervirus	0.000903083
Gamaleyavirus	0		Gamaleyavirus	0.000792417
Krylovvirus	0		Krylovvirus	0.000792417
Phietavirus	0		Phietavirus	0.000792417
Bongovirus	0		Bongovirus	0.000734833
Potexvirus	0		Potexvirus	0.000734833
Respirovirus	0		Respirovirus	0.000718
Tequintavirus	0		Tequintavirus	0.0005985
Unaquatrovirus	0		Unaquatrovirus	0.0005985
Alphasphaerolipovirus	0		Alphasphaerolipovirus	0.000563667
Furovirus	0		Furovirus	0.000563667
Marnavirus	0		Marnavirus	0.000563667
Ampelovirus	0		Ampelovirus	0.00053375
Bernalvirus	0		Bernalvirus	0.00053375
Eurybiavirus	0		Eurybiavirus	0.00053375
Kanaloavirus	0		Kanaloavirus	0.00053375
Kostyavirus	0		Kostyavirus	0.00053375
Myunavirus	0		Myunavirus	0.00053375
Deltacoronavirus	0		Deltacoronavirus	0.0005315
Gemyvongvirus	0		Gemyvongvirus	0.0005315
Hypovirus	0		Hypovirus	0.0005315
Kafunavirus	0		Kafunavirus	0.0005315
Lauvirus	0		Lauvirus	0.0005315
Megalocytivirus	0		Megalocytivirus	0.0005315
Mieseafarmvirus	0		Mieseafarmvirus	0.0005315
